# Supplementary material for: Deep learning enables fast, gentle STED microscopy
Source: Commun Biol. 2023 Jun 27;6:674. doi: 10.1038/s42003-023-05054-z (PMC10300082; doi:10.1038/s42003-023-05054-z)
Supplement: Supplementary file 3 — Supplementary Data 1 [file 42003_2023_5054_MOESM3_ESM.xlsx]

## Sheet: Figure 1c
MS-SSIM							PSNR							NMSE
noisy	RCAN	CARE	pix2pix	Deconv	UNet-RCAN		noisy	RCAN	CARE	pix2pix	Deconv	UNet-RCAN		noisy	RCAN	CARE	pix2pix	Deconv	UNet-RCAN
0.65712	0.70468	0.80367	0.67267	0.44963	0.80222		18.5255	21.202	23.2818	22.386	21.69	23.6646		4.2636e-07	2.2739e-07	1.3105e-07	2.2753e-07	3.0662e-07	1.681e-07
0.65452	0.75467	0.80469	0.70877	0.63899	0.82817		18.4437	23.6427	23.132	23.814	22.5885	26.5852		4.1327e-07	1.3917e-07	1.3206e-07	1.7264e-07	3.1272e-07	1.1609e-07
0.67803	0.6892	0.81737	0.7183	0.61814	0.83832		18.5718	22.7613	24.1916	23.218	22.8662	26.4291		6.1315e-07	3.5468e-07	1.0753e-07	1.7586e-07	3.0311e-07	1.3421e-07
0.5463	0.73423	0.7859	0.74921	0.65994	0.81415		16.3359	23.4823	24.3876	23.282	21.243	26.0041		4.2292e-07	1.2668e-07	9.5494e-08	1.2809e-07	3.1012e-07	1.2187e-07
0.6605	0.71611	0.8133	0.7578	0.68771	0.83441		20.4023	21.7524	25.6645	25.799	25.1718	26.8623		4.8322e-07	2.0773e-07	1.5502e-07	2.7844e-07	4.1028e-07	1.1493e-07
0.55556	0.6825	0.68163	0.70781	0.61568	0.7368		18.2388	21.8655	20.699	23.345	22.6792	25.0868		5.4768e-07	3.1443e-07	3.4481e-07	2.5717e-07	4.2775e-07	1.3608e-07
0.52251	0.76369	0.74265	0.59929	0.5267	0.72963		18.3784	23.4677	23.2382	22.364	22.0808	23.8479		4.1532e-07	1.5014e-07	3.0062e-07	4.3328e-07	5.7552e-07	1.2516e-07
0.67152	0.56361	0.76069	0.77313	0.67146	0.80009		19.8014	19.7522	21.9243	24.603	24.9795	24.7265		5.8272e-07	4.4726e-07	2.6591e-07	2.0188e-07	3.1762e-07	1.5577e-07
0.60601	0.58827	0.7511	0.75126	0.70459	0.8109		18.3305	19.2223	21.3576	22.98	23.7525	25.1808		6.9452e-07	6.3647e-07	1.9289e-07	1.6432e-07	2.676e-07	1.2194e-07
0.6169	0.68855	0.77344	0.71536	0.6192	0.79941		18.5587	21.9054	23.0974	23.5323	23.0057	25.3764		5.11018e-07	2.89328e-07	1.91709e-07	2.26579e-07	3.59038e-07	1.32683e-07

## Sheet: Figure 1d
RCAN	CARE	pix2pix	Deconv	UNet-RCAN	GT
109.754		83.1955	48.6915	57.3175	65.6416
123.147	69.462	77.2935	72.7535	62.425	60.1715
156.857	112.365	85.2385	67.9865	61.1765	44.7264
119.288	67.9865	71.278	62.3115	65.149	60.1715
155.835	71.3915	81.947	67.5325	62.425	46.4425
108.62	81.8335	81.039	53.2315	61.1765	60.4932
144.599	79.223	66.738	55.161	48.6915	72.3988
111.117	75.137	67.646	58.566	65.4895	52.3417
132	90.573	68.4405	62.879	53.799	49.982
138.357	80.0175	72.5265	59.247	60.382	64.7835

## Sheet: Figure 1e
Distance_(pixels)	RCAN	CARE	pix2pix	Deconv	UNet-RCAN	GT
0	9197.33	6094.92	12014.9	2099.33	5420.92	4013.92
1	7454.96	5978.37	10376.7	1034.5	4448.22	5862.64
2	8047.63	7071.26	11872.8	1721.93	4674.43	5671.97
3	8911.69	8272.38	13329.7	2600.09	4779.38	5821.15
4	8550.93	8500.68	12890.8	1982.18	4372.37	6139.73
5	7657.88	8912.14	10504.9	758.292	3650.64	2097.79
6	7935.77	9394.11	11475.2	347.337	4003.89	3631
7	8978.57	9796.16	10932.3	1166.77	4625.14	4010.57
8	9876.84	10342.8	12115.9	2289.98	5677.03	1969.53
9	11487.6	10739.3	14301.5	3089.77	7489.32	9900.68
10	11146.3	10464.2	14023.5	1830.63	8130.46	7673.53
11	11396.9	10020.8	13630.3	588.651	9319.12	6030.28
12	12570.8	10022.2	13946.3	437.353	10252.8	11242.6
13	14720.8	10479.7	15976.9	1318.83	10999.8	12299.1
14	16706.7	11815.4	18085	2900.82	11620.5	8938.97
15	20104	14962.7	21386.2	3912.38	14265.9	7028.34
16	20710.8	16748.3	21439.9	2862.45	15877.8	11220.4
17	20222	17475.6	20461.1	1343.58	16103.5	20518.9
18	20221.3	17773.3	20652.2	1257.18	14209	14905.6
19	21481.1	17716	20967.6	2008.82	12093.2	11779.7
20	23762.8	17795.5	23157.1	2625.94	10883	16925.9
21	25144.4	17725	25261.7	3059.78	12431.8	16877.7
22	26237.7	18283.5	26039.6	4734.91	15815	24814.7
23	28186.7	20893.2	27449.7	6814.02	21582.1	25409
24	24789.8	18511.9	25679.5	4245.1	22717.2	16066.4
25	21192.6	16015.7	21970	1557.8	18103	17749.9
26	17168.5	13279	19050.7	533.833	13274.5	19370.5
27	13137.6	10904.4	14599	317.388	9408.14	9189.55
28	10708.1	8050.33	12515.7	605.347	6322.42	3994.4
29	8684.1	5800.71	10435.4	747.527	4626.59	7193.81
30	7541.1	4582.01	8507.12	727.448	3681.84	4701.59
31	6960.32	3911.18	8986.15	1776.23	3170.3	10166.6
32	7348.49	4231.7	9479.23	3285.23	3447.67	10590.8
33	6910.19	4035.99	9578.45	2922.95	3399.1	9533.46
34	6144.8	3175.77	8619.4	2347.11	2939.48	12148.3
35	7633.85	4286.63	10086.1	3628.18	3689.31	9630.32
36	7361.98	4349.53	9995.77	2947.54	3822.74	5961.08
37	7050.92	4383.76	9869.99	1174.32	4411.49	6571.75
38	8623.58	5721.16	11570.3	1488.66	6188.83	5361.16
39	11751.2	8152.58	15427.1	3455.25	9627.25	6767.67
40	12916.4	10570	17031.4	4101.56	11590.7	8786.47
41	12047.8	10529.2	16095.3	3222.79	9711.86	11154.1
42	13560.6	10950.1	15623	3279.55	8492.37	14942.4
43	13571	10157	15498.4	1911.86	7963.06	12094.1
44	13517.1	10233.8	13939.6	697.093	8554.35	15022.5
45	14442	10617	14447.5	648.284	9707.83	11649.3
46	14632.7	11360.7	15697.4	1096.69	11133.4	16018.7
47	15670.2	12358.9	16898	1472.92	11696.7	15246.9
48	18328.4	15495.2	19002.9	2412.43	12635.6	19105.5
49	17882.4	16831.4	19163.2	2869.08	12861.3	16169.4
50	16376.2	16600.4	18565.8	1953.29	12803.3	11279
51	13813	13879.6	16157.2	739.195	11356.8	8888.86
52	11967.3	10994.8	13603.6	216.25	9501.67	8821.83
53	10659.6	8732.23	12302.7	415.587	7420.36	5862.06
54	9746.51	7339.06	11079.5	686.512	5736.96	3365.14
55	9355.89	6816.64	10508.9	706.371	4733.32	3192.25
56	9617.05	7407.59	10348.3	785.842	4485.87	1933.06
57	9520.91	8219.05	10952.7	750.488	4338.64	1806.49
58	10046.5	9731.62	10783.9	350.366	4692.78	5830.87
59	11527.7	12120.6	12283.3	214.509	5595.53	7716.41
60	13542.2	14680.6	15002.5	799.714	7277.45	10731.2
61	15899	17674.1	17443.5	2991.86	10615.8	15432.1
62	17558.4	20118.9	19066.6	5110.04	14823.6	15512.9
63	16377.8	20478.8	18210.1	3192.15	17597.2	11688.2
64	15413	20728.1	17338.5	1269.03	17680.4	9380.96
65	14182.1	19333.2	16299.8	1986.25	14635.7	9334.92
66	16264.8	19629.2	20350.2	5599.34	13791.9	12635
67	11608.7	14165.8	14446.4	3971.87	9427.71	12275.8
68	8437.71	9499.89	10745	1664.04	6690.65	13159.9
69	6705.35	6443.23	9604.57	487.648	5571.07	8016.7
70	5169.95	4802.53	8038.9	143.75	4699.74	5151.68
71	4244.85	3772.49	7101.38	890.553	4071.39	4615.18
72	4889.14	3688.39	8105.2	3168.25	4199.99	2662.24
73	4841.79	3461.78	7858.79	3379.33	3909.72	2355.6
74	3309.52	2509.83	6153.39	1042.82	2751.07	1231.83
75	3276.46	2311.72	5459.56	92.863	2448.24	673.905
76	3617.03	2378	5396.01	4.013	2256.62	2203.55
77	3836.89	2544.74	5343.68	0.773	2122.73	2762.31
78	4100	3032.83	5715.33	1.167	2270.17	2566.67
79	4437.74	3566.34	5844.36	16.13	2718.05	4375.97
80	4317.58	5120.65	6665.01	48.008	3441.16	5489.16
81	4607.58	7567.66	6949.24	135.442	4218.15	6793.73
82	5134.04	8852.77	7329.71	164.442	4654.47	7973.06
83	5513.84	8055.7	7568.65	88.587	4232.9	5495.55
84	5787.67	6516.39	7482.76	55.208	3494.69	5280.58
85	5918.04	5377.15	8083.6	35.563	3044.41	4099.59
86	5968.15	5075.45	8245.23	71.27	2884.7	3850.57
87	6257.78	6037.6	8198.77	285.378	3075	1460.75
88	6684.36	7387.96	8864.17	300.142	3411.79	3078.06
89	7187.76	8615.84	9714.27	175.866	4096.94	5160.13
90	8336.52	9283.38	9895.55	343.597	5031.77	6088.27
91	9980.5	9581.5	11214.4	868.5	6544.25	8728
92	13103.7	10718	15211.2	1648.1	9105.99	11886.2
93	12026.3	9876.47	13378.5	1612.12	9271.45	10003.1
94	12699.3	10389.1	13842.6	2053.72	11007.6	9497.92
95	13066.3	10533.9	14615.9	2544.7	11862	6123.03
96	14160.4	11728.3	15567.8	2148.7	12822.2	4170.8
97	11646.2	10318.1	12934.3	910.731	11053.8	4230.1
98	10665.1	9773.64	11888.7	320.6	10340.4	8632.22
99	9880.93	8986.26	12132.7	345.079	10082.2	10337.5
100	9251.89	7844.9	11342.2	699.825	9671.08	7213.64
101	9235.26	6532.99	11698.3	1830.7	9365.52	6710.22
102	9865.58	6078.74	13181.5	2518.69	9405.55	8988.6
103	8101.73	4720.11	11702.5	1589.97	7864.3	4991.32
104	7852.08	4241.25	11876.7	756.25	6860.92	4527.17

## Sheet: Figure 1g
Distance_(_)	Cross Modality	UNet-RCAN	STED
0	10358.5	3639	5586.5
1	9205.09	3578.19	3976.23
2	8189.44	3596.55	2698.78
3	7609.61	3866.14	3261.65
4	7239.67	4254.63	2882.99
5	7171.13	4724.29	4113.23
6	7507.23	5268.41	1721.48
7	8066.03	5898.5	3279.83
8	8764.87	6580.02	4878.77
9	9876	7300.52	8007.88
10	11127.4	8007.09	7430.17
11	12459.3	8796.51	7509.64
12	13818.9	9418.06	12402
13	15279.3	9701.51	16630.5
14	16398.8	9531.66	12591.2
15	16929.3	8870.03	10193.6
16	17351.2	7912.05	8922.06
17	17520.7	6988.58	6113.85
18	16857.9	6150.52	6048.91
19	16113.6	5799.43	5833.88
20	15488.2	5901.46	4283.24
21	15075.9	6330.43	772.617
22	14093.1	7315.99	2329.1
23	13519.3	8624.8	4204.56
24	13341.9	10172.4	3352.65
25	13241	11864.7	3396.98
26	13473.1	13172.4	5529.32
27	14204.5	13873.4	5459.91
28	14815.7	13705.4	3782.34
29	15446.9	12798.2	10175.2
30	16138.1	11664.5	16019.8
31	17170.7	10425.9	16960.4
32	17818.6	8920.26	13399.2
33	18390.8	7536.12	9235.12
34	18314.3	6358.51	6907.98
35	17948.6	5339.82	6314.85
36	16721.4	4533.98	8918.08
37	15181	3984.24	8406.9
38	13893.5	3591.03	7143.16
39	11832.4	3211.44	5380.4
40	9801.6	2948.17	6900.98
41	8032.06	2809.89	3622.05
42	6578.82	2742.04	4346.33
43	5378.89	2834.93	2744.18
44	4703.58	3092.7	4071.54
45	4133.77	3487.71	3288.78
46	3767.98	3819	2164.82
47	3840.87	4296.82	2078.63
48	3617.08	4825.84	3410.28
49	3606.44	5524.89	4536.64
50	3644.23	6561.17	2658.36
51	3718.9	8075.69	4424.2
52	3966.82	9848.48	6564.23
53	4379.89	11692.1	5185.66
54	4737.29	13299.6	5135.61
55	5372.07	14098.4	4281.95
56	6255.5	13992.9	3811.75
57	7510.76	12887.1	5687.94
58	9024.17	11425.6	8737.12
59	10905	9874.4	11809.9
60	12694.1	8539.35	17715.3
61	14445.7	7314.77	14136.4
62	15641.1	6433.29	10935.1
63	16328.6	5665.79	10946.7
64	16952	5098.64	5803.15
65	16869.8	4813.96	4723.52
66	16152.5	4705.01	7880.24
67	15440.2	4909.35	8870.47
68	14255.6	5217.6	8804.09
69	12944.1	5575.7	4554.97
70	11356.3	5892.7	4343.74
71	10233	6008.61	4775.33
72	9446.68	5995.21	10177.8
73	9118.98	5956.44	9627.86
74	9167.35	5965.83	11605.6
75	9408.19	6145.39	6735.02
76	9997.53	6378.49	7269.37
77	10821	6291.98	8736.08
78	11826.1	6137.6	11933
79	12839.9	5754.37	13330.9
80	13721.8	5255.67	8328.73
81	14597.8	4850.72	8142.45
82	15135.1	4497.62	9831.86
83	15013	4155.2	8511.62
84	14777.5	3814.17	6847.82
85	14183.6	3511.58	6923.58
86	12978.4	3346.9	10219.3
87	11918	3195.49	4772.19
88	10687.2	3127.64	2938.7
89	9497.17	3149.46	2521.89
90	8312.73	3107.56	1747.77
91	7391.46	3178.79	3730.99
92	6718.22	3323.76	4267.45
93	5947.1	3468.15	3571.74
94	5507.31	3579.05	2374.43
95	5342.9	3713.6	2327.29
96	5607.29	3797.49	6085.61
97	6117.27	3971.12	8392.55
98	6480.63	4138.65	6287.94
99	7247.28	4447.38	7722.21
100	7997.31	4857.21	11077.8
101	8492.87	5280.44	7733.7
102	9493.24	5709.63	7130.19
103	10100.8	6014.25	5191.52
104	10575.5	6350.31	5048.28
105	11012.7	6524.57	8120.97
106	11477.6	6466.86	4816.42
107	11703.5	6351.89	6644.37
108	11903.4	6271.01	13074.2
109	12005	6503.86	6287.72
110	12027.1	6948.04	5210.91
111	12033.3	7576.44	5523.61
112	12129.7	8496.12	4418.97
113	12036.4	9107.59	6541.7
114	12075.8	9485.92	8693.14
115	12299.2	9568.28	5898.58
116	12518.7	9104.08	6381.82
117	12428.8	8555.11	4484.3
118	12622.2	8052.09	7306.75
119	12564.8	7638.23	7565.03
120	13003.6	7476.08	10152.4
121	13675	7272.22	10542.6
122	14115.8	7036.55	7315.59
123	14768.9	6768.27	4244.68
124	15419.2	6478.93	6746.04
125	15457.8	6290.11	4843.65
126	15464.5	6120.47	6833.47
127	15739.7	5932.46	5057.41
128	15720.9	5854.86	11272.4
129	15764.9	5755.32	7882.66
130	15701.2	5792.84	9150.87
131	15743.7	6094.57	4764.11
132	15474	6483.65	5298.93
133	15147.3	6937.56	5384.99
134	15001.7	7284.08	2054.35
135	14408.5	7043.11	2684.61
136	14206.3	6521.03	5041.85
137	13916.2	5799.92	4922.9
138	13245.4	4924.18	4482.22
139	12414.5	4259.65	5202.1
140	11481.7	3777.14	6313.97
141	10510.3	3487	6832.18
142	9951.64	3416.71	5945.9
143	9571.69	3475.91	5241.05
144	9512.75	3696.72	5231.93
145	9521.82	4240.94	9967.04
146	9977.25	4846.61	9271.51
147	10620.9	5668.22	7990.83
148	11238	6588.77	4770.16
149	12379.7	7714.74	8866.2
150	14033.1	8875.26	6536
151	15681.7	9800.26	3613.55
152	17459	10519.4	7759.38
153	19058.6	10743.3	7206.4
154	20755	10405.5	4309.59
155	22195	9721.89	7578.02
156	22913	8937.41	10458.6
157	22838.6	8268.92	7676.22
158	22703.4	7731.26	9108.66
159	21967.4	7258.55	8415.81
160	20251.4	7003.56	11543.2
161	18460.2	6829.76	9627.66
162	16173.8	6606.69	10095.5
163	13766.1	6387.52	1988.24
164	11053.9	6364.37	2126.5
165	8992.04	6374.52	2045.68
166	7481	6487.56	1061.83
167	6056.6	6824.26	2202.5
168	5237.32	7261.62	4056.36
169	4528.32	7605.24	4619.37
170	3950.47	7783.74	4998.92
171	3514.09	7427.39	3850.24
172	3209.37	6842.27	3079.63
173	2734.03	6043.42	1833.25
174	2581.41	5304.42	3270.03
175	2655.57	4715.69	3389.93
176	2668.67	4345.95	1788.48
177	2698.1	4311.3	1830.52
178	2634.76	4465.73	663.105
179	2600.09	4682.06	1166
180	2691.66	5251.66	627.402
181	2790.78	5872.74	1450.91
182	3210.76	6497.66	1025.62
183	3814.17	6962.08	3461.58

## Sheet: Figure 1h
MS-SSIM						PSNR
noisy	confocal	cross-mod	fast sted			noisy	confocal	cross-mod	fast sted
0.636998	0.699142	0.763416	0.750998			19.8742	17.7709	23.1205	23.9939
0.59655	0.673537	0.726993	0.708697			18.7772	16.6345	22.0353	22.9578
0.710326	0.739162	0.773801	0.813544			22.4381	18.3384	23.6206	27.8543
0.672278	0.715535	0.776057	0.790854			20.6885	17.7209	22.9022	25.993
0.566444	0.651773	0.698656	0.701718			17.9378	15.5797	20.7228	23.5063
0.46024	0.580247	0.610849	0.611446			16.3885	14.0398	19.1966	21.9336
0.418183	0.574399	0.613184	0.584925			15.6108	15.0285	19.5308	20.4516
0.636408	0.696551	0.749074	0.761406			19.3615	16.2292	21.3832	24.86
0.501993	0.615215	0.647479	0.648255			16.538	13.998	19.1034	22.3
0.378594	0.52752	0.543988	0.539989			15.004	12.5427	17.6347	20.7945
0.379033	0.537544	0.572974	0.54293			14.9739	13.5618	18.6098	20.1352
0.722113	0.769155	0.809564	0.83152			21.1699	18.2507	22.6441	26.8643
0.57566	0.667683	0.700121	0.702603			17.5854	14.6414	19.3846	23.1684
0.46647	0.591008	0.612688	0.611111			15.953	13.1611	17.8932	21.6542
0.462936	0.590557	0.637518	0.609349			15.9602	13.8836	19.2749	21.0543
0.628253	0.681948	0.711016	0.751347			18.2409	15.6257	20.6619	23.6238
0.586437	0.632374	0.652021	0.714464			17.6332	14.4503	19.5256	23.0833
0.619474	0.605781	0.650395	0.725275			18.6787	12.9954	19.3307	23.4625
0.696981	0.63397	0.650769	0.751327			20.6937	13.7821	17.6148	22.9799
0.519982	0.605694	0.588301	0.662048			17.028	14.152	18.1275	22.5503
0.446747	0.542796	0.52091	0.601089			16.3055	13.4587	17.6827	21.7793
0.470233	0.514046	0.525543	0.601283			16.8855	11.9416	17.879	21.61
0.59329	0.553685	0.549275	0.648036			19.3205	12.4903	16.404	21.2493
0.469687	0.573616	0.54121	0.616398			16.2753	13.1802	16.8667	21.7603
0.420375	0.528882	0.499697	0.580652			16.0043	12.9983	16.9514	21.4168
0.474564	0.520753	0.541094	0.608509			17.0259	12.0935	18.0888	21.5916
0.611931	0.571203	0.60025	0.682476			19.815	13.0261	17.8103	22.0364
0.577716	0.64686	0.641222	0.700083			17.8544	14.4971	18.1938	23.1496
0.556732	0.621984	0.624965	0.680804			18.0754	14.6888	18.6667	23.1427
0.588341	0.612401	0.662616	0.688755			18.8785	14.4707	20.369	22.4837
0.593484	0.618232	0.705744	0.724562			19.7634	14.8973	21.3044	23.4605

## Sheet: Figure 2b
Input	Prediction		Input	Prediction		Input	Prediction		Input	Prediction		Input	Prediction		Input	Prediction		Input	Prediction		Input	Prediction		Input	Prediction		Input	Prediction		Input	Prediction		Input	Prediction
STED power 0%						STED power 10%						STED power 20%						STED power 40%						STED power 50%						STED power 70%
PSNR			MS-SSIM			PSNR			MS-SSIM			PSNR			MS-SSIM			PSNR			MS-SSIM			PSNR			MS-SSIM			PSNR			MS-SSIM
14.4402	25.2124		0.63248	0.92947		17.4178	26.6177		0.52001	0.93762		19.8369	26.6589		0.60949	0.92186		18.4978	24.6881		0.53695	0.88887		20.5937	26.9175		0.62212	0.90798		20.3148	25.5755		0.55927	0.90645
15.8991	26.9694		0.70905	0.95643		18.2942	25.6864		0.53017	0.91281		19.6825	28.0609		0.68824	0.95203		20.5417	27.0047		0.62163	0.92983		21.1002	26.8521		0.59617	0.9061		20.4382	26.2739		0.62809	0.91759
16.2475	27.6158		0.7336	0.95362		19.4733	29.0423		0.63235	0.95412		19.8497	27.7164		0.65554	0.95181		20.1031	26.2536		0.67662	0.91509		20.0827	26.8907		0.61997	0.92363		20.8347	26.7145		0.61375	0.91911
15.3671	26.2353		0.64865	0.94307		19.5563	28.2519		0.67129	0.95281		18.3926	25.7854		0.56477	0.92738		19.2185	25.3255		0.54771	0.90394		19.5986	26.8391		0.57792	0.923		21.3941	26.2286		0.61016	0.89976
16.0643	27.2832		0.66031	0.93641		17.7411	25.9393		0.48193	0.92333		19.9692	27.8423		0.65824	0.94219		20.5373	27.362		0.63532	0.91687		20.7284	26.28		0.60915	0.9086		22.594	27.1802		0.66676	0.90788
17.61	29.9218		0.77	0.95825		20.0093	28.537		0.64156	0.95135		19.4082	27.0265		0.60004	0.9382		22.4799	29.0547		0.76895	0.93697		19.8575	25.6359		0.5546	0.8966		21.4221	27.1632		0.63735	0.92662
15.6581	25.653		0.576	0.8746		19.6147	28.2695		0.60537	0.94758		19.6924	26.3696		0.6169	0.92854		19.0966	25.7771		0.57899	0.90466		20.1433	26.1391		0.56585	0.9082		21.7109	27.1191		0.64288	0.91788
14.1731	26.0066		0.60918	0.93637		19.8148	28.4576		0.64513	0.94188		18.9637	26.7256		0.59817	0.93445		19.7396	27.0828		0.60576	0.9301		20.149	25.9109		0.55706	0.89501		20.1929	25.1066		0.5731	0.88465
14.8872	26.2562		0.67919	0.94904		17.7892	26.3992		0.56548	0.91489		19.2937	26.031		0.59651	0.91624		19.0777	26.296		0.5955	0.92724		20.006	25.4579		0.54575	0.89341		20.6895	26.8718		0.64612	0.91642
14.6814	25.7764		0.62628	0.93311		20.1912	28.8012		0.61628	0.96549		19.1059	26.3645		0.57474	0.91986		19.6159	26.2897		0.59047	0.91302		19.5778	26.6914		0.56409	0.92401		21.0657	26.4704		0.61972	0.91071

## Sheet: Figure 2c
Tubulin							Bead
STED 0%	STED 10%	STED 20%	STED 40%	STED 50%	STED 70%		STED 0%	STED 10%	STED 20%	STED 40%	STED 50%	STED 70%
234	138	114	47	73	42		390	107	75	58	55	39
287	130	105	91	73	54		175	140	86	68	49	52
245	164	101	79	41	47		346	161	96	71	51	52
294	137	113	77	66	46		410	107	75	64	49	57
242	125	101	70	58	48		262	130	85	57	53	34
219	150	124	85	62	47		316	129	83	64	51	47
265	107	155	101	56	43		348	141	75	70	46	51
145	147	88	69	68	52		284	116	92	57	57	42

## Sheet: Figure 2f
PDT 18ns							PDT 36ns							PDT 72ns							PDT 104ns							PDT 144ns
Histone							Histone							Histone							Histone							Histone
PSNR		MS-SSIM		Resolution			PSNR		MS-SSIM		Resolution			PSNR		MS-SSIM		Resolution			PSNR		MS-SSIM		Resolution			PSNR		MS-SSIM		Resolution
input	prediction	input	prediction	prediction	prediction (nm)		input	prediction	input	prediction	prediction	prediction (nm)		input	prediction	input	prediction	prediction	prediction (nm)		input	prediction	input	prediction	prediction	prediction (nm)		input	prediction	input	prediction	prediction	prediction (nm)
23.7591	25.1925	0.7667	0.85921	5.448	81.72		26.4221	34.1681	0.82603	0.92722	5.798	86.97		26.401	34.672	0.84048	0.93999	6.44	96.6		27.4678	35.2366	0.86669	0.9535	6.881	103.215		28.441	35.4326	0.88675	0.9545	8.857	132.855
17.3537	21.2167	0.51114	0.6422	6.651	99.765		18.3601	23.6794	0.56236	0.68204	4.875	73.125		19.0242	25.0057	0.62792	0.75519	5.924	88.86		19.561	25.4498	0.67672	0.80436	7.896	118.44		19.9423	25.4348	0.69816	0.79709	7.168	107.52
18.5665	18.9259	0.59597	0.70242	6.801	102.015		19.8255	26.3935	0.66279	0.78394	4.455	66.825		20.47	26.6701	0.71442	0.82124	4.346	65.19		21.125	27.3949	0.74706	0.8584	7.908	118.62		21.6404	27.8343	0.77377	0.86174	7.168	107.52
17.2045	17.7892	0.4791	0.58701	5.156	77.34		17.7756	23.0194	0.53198	0.65062	4.773	71.595		18.2488	23.4676	0.58663	0.70074	6.261	93.915		18.5692	23.8062	0.62821	0.75201	7.67	115.05		19.0077	23.2974	0.65734	0.74353	8.902	133.53
18.7126	19.98	0.55535	0.68236	7.123	106.845		20.2068	26.8014	0.63304	0.76462	4.208	63.12		21.0096	27.3098	0.68859	0.80526	6.239	93.585		21.384	28.0371	0.7238	0.84585	7.062	105.93		21.9462	27.113	0.7547	0.84655	7.598	113.97
19.8829	22.054	0.62114	0.7096	6.801	102.015		21.0872	27.1478	0.66692	0.76951	4.466	66.99		21.6473	27.0647	0.71886	0.81622	5.574	83.61		22.0484	28.5067	0.75452	0.85826	7.67	115.05		22.4944	27.6399	0.78317	0.8532	7.062	105.93
17.5757	22.7161	0.54062	0.66489	6.958	104.37		18.4484	24.9825	0.58934	0.71615	4.399	65.985		19.0752	25.355	0.6506	0.7694	4.439	66.585		19.6451	26.0251	0.69219	0.81726				20.1171	25.9839	0.72478	0.81521	7.67	115.05
19.0079	21.1249	0.58143	0.69253	6.41971	96.2957		20.3037	26.5989	0.63892	0.7563	4.71057	70.6586		20.8395	27.0778	0.68964	0.80115	5.60329	84.0493		21.4001	27.7795	0.72703	0.84138	7.5145	112.718		21.9413	27.5337	0.7541	0.83883	7.775	116.625
20.9086	23.2374	0.63958	0.76178	7.06169	105.925		22.334	29.2588	0.70282	0.83193	5.18163	77.7244		22.9234	29.7856	0.75861	0.88126	6.16361	92.4542		23.5401	30.5574	0.79973	0.92551	8.26595	123.989		24.1354	30.2871	0.82951	0.92272	8.5525	128.287
17.1071	19.0124	0.52329	0.62327	5.77774	86.6661		18.2733	23.939	0.57503	0.68067	4.23951	63.5927		18.7555	24.37	0.62068	0.72103	5.04296	75.6444		19.2601	25.0015	0.65433	0.75724	6.76305	101.446		19.7472	24.7803	0.67869	0.75495	6.9975	104.963
PDT 18ns							PDT 36ns							PDT 72ns							PDT 104ns							PDT 144ns
Tubulin							Tubulin							Tubulin							Tubulin							Tubulin
PSNR		MS-SSIM		Resolution			PSNR		MS-SSIM		Resolution			PSNR		MS-SSIM		Resolution			PSNR		MS-SSIM		Resolution			PSNR		MS-SSIM		Resolution
input	prediction	input	prediction	prediction	prediction (nm)		input	prediction	input	prediction	prediction	prediction (nm)		input	prediction	input	prediction	prediction	prediction (nm)		input	prediction	input	prediction	prediction	prediction (nm)		input	prediction	input	prediction	prediction	prediction (nm)
16.207	24.3865	0.51633	0.7735	15.052	225.78		17.1649	24.5375	0.57885	0.79761	8.135	122.025		17.8513	25.3414	0.63483	0.83007	8.395	125.925		18.486	25.822	0.68196	0.85196	8.537	128.055		19.1718	26.0312	0.72351	0.86192	8.395	125.925
18.016	25.6763	0.53984	0.76148	13.856	207.84		18.9114	26.0925	0.59325	0.79991	8.63	129.45		19.6683	26.6542	0.65554	0.82492	8.395	125.925		20.2689	27.0086	0.69963	0.85152	8.857	132.855		20.837	27.1989	0.73388	0.85972	8.857	132.855
21.2015	27.8259	0.66147	0.8759	15.052	225.78		22.8948	30.695	0.73391	0.90379	8.301	124.515		23.663	30.8364	0.77194	0.91222	8.25	123.75		24.1337	29.5839	0.79502	0.918	8.857	132.855		24.9008	31.9388	0.81966	0.9277	8.857	132.855
18.0406	24.2969	0.50649	0.7173	4.404	66.06		18.6953	24.684	0.57335	0.7474	9.265	138.975		19.3084	24.6221	0.6251	0.76193	18.022	270.33		19.6546	24.366	0.6542	0.78504	9.263	138.945		19.9962	25.3117	0.67659	0.79644	9.062	135.93
17.0439	24.5199	0.46402	0.72828	15.052	225.78		17.9997	25.1456	0.55518	0.7809	8.375	125.625		18.897	25.0946	0.61871	0.80631	8.714	130.71		19.475	26.1926	0.65867	0.83329	8.395	125.925		20.0193	26.3411	0.7011	0.84278	8.395	125.925
17.7179	23.6511	0.4491	0.68208	4.357	65.355		18.4254	23.1731	0.51026	0.73082	7.896	118.44		18.9409	24.3329	0.57031	0.76717	7.721	115.815		19.439	24.3689	0.62016	0.80254	8.634	129.51		19.8217	24.1248	0.66725	0.81694	8.349	125.235
15.2456	22.5479	0.41597	0.66174	13.856	207.84		15.9777	22.9878	0.47628	0.71218	8.537	128.055		16.5712	23.3711	0.54793	0.74254	8.098	121.47		17.074	23.8091	0.59529	0.77866	8.543	128.145		17.5638	23.9896	0.63646	0.79041	8.543	128.145
17.6389	24.7006	0.5076	0.7429	11.6613	174.919		18.5813	25.3308	0.57444	0.7818	8.44843	126.726		19.2715	25.7504	0.63205	0.80645	9.65643	144.846		19.7902	25.8787	0.67213	0.83157	8.72657	130.899		20.3301	26.4194	0.70835	0.84227	8.63686	129.553
19.4028	27.1707	0.55836	0.81719	12.8274	192.411		20.4394	27.8639	0.63188	0.85998	9.29327	139.399		21.1986	28.3254	0.69526	0.8871	10.6221	159.331		21.7692	28.4666	0.73935	0.91473	9.59923	143.988		22.3631	29.0614	0.77918	0.9265	9.50054	142.508
15.875	22.2306	0.45684	0.66861	10.4952	157.427		16.7232	22.7977	0.51699	0.70362	7.60359	114.054		17.3443	23.1753	0.56885	0.72581	8.69079	130.362		17.8112	23.2908	0.60492	0.74842	7.85391	117.809		18.2971	23.7775	0.63751	0.75805	7.77317	116.598

## Sheet: Figure 3b
Tubulin (STED 2.3us)														Tubulin (STED 54ns)																Histone (STED 2.3us)															Histone (STED 54ns)
									Mean	Standard Deviation														Mean	Standard Deviation															Mean	Standard Deviation
									Statistics On Rows of A:H	Statistics On Rows of A:H														Statistics On Rows of A:I	Statistics On Rows of A:I															Statistics On Rows of A:I	Statistics On Rows of A:I
0.996839	1	1	1	1	1	1	1	0	0.999605	0.00111753	0.962929	0.0147752		0.585833	0.894336	0.255524	0.883786	0.884213	0.690815	0.864567	0.880262	0.900191	0	0.759947	0.218936	0.78313	0.176089			1	1	1	1	1	1	1	1	0.990794	0	0.998977	0.00306865	1	0.0383917		0.846073	0.802542	0.431027	0.894908	0.903822
1	0.998181	0.989019	0.990919	0.995883	0.95474	0.954026	0.97467	1	0.98218	0.0188471	0.948174	0.0164616		0.56624	0.89333	0.410843	0.845617	0.85086	0.777655	0.799745	0.854628	0.817011	1	0.757325	0.160798	0.783144	0.169077			0.92868	0.919799	0.88134	0.859626	0.873388	0.861597	0.743077	0.761779	1	1	0.869921	0.0798144	0.900861	0.043092		0.624295	0.878722	0.438502	0.785149	0.903877
0.990559	0.982376	0.96072	0.953392	0.974284	0.939984	0.940592	0.958798	2	0.962588	0.0185468	0.932641	0.0162199		0.630961	0.734866	0.517597	1	0.910285	0.80819	0.855946	0.920985	0.821325	2	0.800017	0.151253	0.782664	0.16408			0.76154	0.764097	0.753576	0.716977	0.724702	0.714774	0.678884	0.700901	0.735929	2	0.727931	0.0287204	0.823095	0.0355167		0.648395	0.804993	0.383811	0.855128	0.970466
0.971874	0.967475	0.955924	0.950718	0.96743	0.939012	0.947194	0.957567	3	0.957149	0.0113403	0.922093	0.0162734		0.523305	0.824891	0.370631	0.861608	0.959337	0.783012	0.998299	0.887149	0.875108	3	0.787038	0.206778	0.774027	0.161231			0.664543	0.684133	0.705668	0.669959	0.678737	0.653986	0.675025	0.691553	0.795848	3	0.69105	0.0420921	0.78266	0.0406658		0.73568	0.794605	0.419362	0.804576	0.82111
0.963825	0.970116	0.955999	0.955057	0.955206	0.911323	0.922556	0.938417	4	0.946562	0.0206092	0.90559	0.01765		0.630668	0.873544	0.483728	0.876443	0.869747	0.813959	0.911233	0.781035	0.859402	4	0.788862	0.141491	0.765625	0.152536			0.674347	0.676115	0.638742	0.647312	0.661498	0.621635	0.588772	0.616881	0.663345	4	0.643183	0.0294769	0.738659	0.0432108		0.780768	0.845811	0.453023	0.869314	0.932336
0.931214	0.948858	0.942352	0.944638	0.93611	0.894916	0.91257	0.925273	5	0.929491	0.0181904	0.885408	0.0172612		0.676334	0.840105	0.394621	0.888324	0.897476	0.828481	1	0.910109	0.814855	5	0.805589	0.177275	0.76632	0.150996			0.59687	0.600732	0.571813	0.611077	0.624166	0.659366	0.552314	0.582756	0.707002	5	0.611788	0.0471776	0.694865	0.0485135		0.796253	0.708374	0.4437	0.91124	0.943875
0.914611	0.923204	0.912854	0.914482	0.911768	0.885665	0.907736	0.918288	6	0.911076	0.0112358	0.83342	0.0291753		0.583465	0.922906	0.373457	0.789206	0.924819	0.786677	0.7951	0.869128	0.79553	6	0.760032	0.176866	0.757187	0.1444			0.514883	0.545787	0.519577	0.547661	0.561813	0.517148	0.544364	0.574495	0.611707	6	0.548604	0.0312704	0.615077	0.0523099		0.665928	0.810699	0.443026	0.76266	0.967324
0.897476	0.915564	0.885492	0.895537	0.889474	0.854077	0.881668	0.892529	7	0.888977	0.0173968	0.769106	0.0343998		0.590245	0.811006	0.51741	0.860205	0.838234	0.776332	0.914294	0.686512	0.795766	7	0.754445	0.130817	0.759039	0.13936			0.500932	0.535929	0.495836	0.498958	0.523401	0.476987	0.497896	0.525514	0.594318	7	0.516641	0.0343627	0.531887	0.0544971		0.812471	0.752655	0.436286	0.75971	0.918913
0.877135	0.914696	0.90499	0.924325	0.880884	0.875995	0.913874	0.902522	8	0.899303	0.0188681	0.709522	0.0377978		0.574006	0.869085	0.504202	0.797443	0.913737	0.70397	0.758014	0.826536	0.786744	8	0.748193	0.134161	0.764116	0.146276			0.486398	0.533073	0.4754	0.541473	0.564285	0.486292	0.560612	0.586316	0.664309	8	0.54424	0.0596152	0.460497	0.0551531		0.854065	0.844124	0.470377	0.882773	0.911978
0.855767	0.890989	0.855752	0.87338	0.84586	0.823378	0.859512	0.860428	9	0.858133	0.0195995	0.651065	0.0393983		0.565669	0.892653	0.432447	0.763048	0.923077	0.714615	0.799524	0.729995	0.808612	9	0.736627	0.154606	0.76433	0.152252			0.53555	0.495946	0.466214	0.457973	0.481031	0.420031	0.458037	0.486714	0.618938	9	0.491159	0.0573618	0.372526	0.0519232		0.762845	0.876048	0.487033	0.688592	0.903974
0.824326	0.840457	0.831434	0.847689	0.821304	0.785992	0.824533	0.827993	10	0.825466	0.0182767	0.576403	0.0509561		0.659815	0.945577	0.564749	0.788589	0.895765	0.724803	0.78528	0.970276	0.80245	10	0.793034	0.132251	0.766924	0.149797			0.54407	0.410476	0.373854	0.471835	0.439356	0.385681	0.403106	0.435946	0.533791	10	0.444235	0.0612931	0.289193	0.0446754		0.728419	0.67061	0.451012	0.833086	0.866286
0.747917	0.728013	0.620626	0.630951	0.638167	0.502661	0.533792	0.538403	11	0.617566	0.0896746	0.50136	0.0640631		0.609986	0.812379	0.458513	0.814923	0.861421	0.710946	0.784976	0.891054	0.812939	11	0.750793	0.1377	0.76781	0.152159			0.35426	0.275683	0.358839	0.201643	0.217536	0.261972	0.171675	0.175301	0.227005	11	0.249324	0.069956	0.208677	0.0380474		0.793016	0.708652	0.44815	0.724814	0.947704
0.492905	0.514862	0.540435	0.530457	0.620185	0.4838	0.514523	0.504376	12	0.525193	0.0425833	0.464136	0.06087		0.560917	0.870367	0.585846	0.699262	0.980029	0.766561	0.694822	0.899298	0.883166	12	0.771141	0.146626	0.773774	0.15389			0.224504	0.13388	0.115383	0.19684	0.167066	0.131125	0.15404	0.165876	0.247463	12	0.170686	0.0443939	0.174795	0.0301576		0.84166	0.731393	0.43055	0.91659	0.96741
0.480117	0.561302	0.526096	0.524972	0.534457	0.4956	0.526517	0.602714	13	0.531472	0.0377848	0.448618	0.0654832		0.483787	0.836959	0.513765	0.835745	0.976556	0.799833	0.822794	0.944096	0.850666	13	0.784911	0.172314	0.775577	0.156198			0.185228	0.206607	0.163815	0.242106	0.211006	0.145735	0.16019	0.16263	0.253601	13	0.192324	0.0382984	0.165921	0.0276213		0.807935	0.791709	0.419283	0.816627	0.960669
0.611453	0.557279	0.539326	0.52747	0.55755	0.531772	0.522087	0.541557	14	0.548562	0.0284709	0.431073	0.0703889		0.441434	0.788101	0.483891	0.846632	0.883756	0.764204	0.798903	0.92179	0.816551	14	0.749473	0.170014	0.773668	0.15597			0.0906295	0.154183	0.16731	0.107931	0.185418	0.116864	0.127059	0.134958	0.217058	14	0.144601	0.0402356	0.141932	0.0260869		0.91935	0.717338	0.534378	0.669361	0.978309
0.430397	0.548395	0.436337	0.34301	0.309988	0.335621	0.356778	0.520735	15	0.410158	0.0889463	0.402949	0.0778156		0.496803	0.865534	0.549024	0.738312	0.891076	0.777634	0.836127	0.851561	0.763635	15	0.75219	0.139878	0.779034	0.154377			0.106221	0.102421	0.0882066	0.12897	0.119701	0.110274	0.109491	0.113854	0.134182	15	0.112591	0.0138752	0.135619	0.0229646		0.832955	0.68687	0.379609	0.756281	0.915985
0.547924	0.410772	0.486433	0.32025	0.335606	0.301536	0.319939	0.279213	16	0.375209	0.0969185	0.402611	0.0734571		0.554175	0.908424	0.613705	0.773346	0.963099	0.72777	0.865333	0.966397	0.812939	16	0.798354	0.146424	0.777346	0.1509			0.109298	0.100161	0.0661763	0.0494937	0.0493869	0.0745445	0.0785389	0.0792673	0.0992849	16	0.0784612	0.0215253	0.134909	0.0231779		0.840648	0.82939	0.440868	0.694316	1
0.323836	0.446494	0.522627	0.429508	0.32021	0.39863	0.378652	0.333818	17	0.394222	0.0705162	0.388882	0.067032		0.502995	0.848217	0.614155	0.810032	0.891025	0.845312	0.806121	1	0.761328	17	0.786576	0.148082	0.778394	0.149296			0.123102	0.0965343	0.0445007	0.103402	0.104993	0.0851473	0.0958461	0.116143	0.0889777	17	0.0954052	0.0226173	0.133827	0.021063		0.887026	0.653202	0.374019	0.752975	0.924527
0.356709	0.370381	0.41858	0.409041	0.438704	0.411803	0.469369	0.582119	18	0.432088	0.0702626	0.369657	0.0655681		0.658661	0.809777	0.428836	0.855686	0.890502	0.710053	0.865457	0.951418	0.867248	18	0.78196	0.160477	0.775472	0.149817			0.134949	0.119703	0.112	0.195735	0.0924724	0.142008	0.11822	0.116028	0.142211	18	0.130369	0.0291761	0.123295	0.0193721		0.690827	0.751894	0.441379	0.753256	0.939704
0.362628	0.364577	0.529334	0.427818	0.453244	0.484423	0.452636	0.334927	19	0.426198	0.067219	0.350105	0.0666421		0.604008	0.871122	0.416459	0.729184	0.837033	0.765959	0.884862	0.96455	0.887923	19	0.773456	0.170948	0.771797	0.149897			0.0525975	0.077729	0.0720533	0.101578	0.0661532	0.0476059	0.0944721	0.0955218	0.142411	19	0.0833468	0.0290917	0.104817	0.0171521		0.592472	0.562048	0.466949	0.884878	0.892275
0.331392	0.333851	0.521478	0.341164	0.299942	0.442066	0.361736	0.406897	20	0.379816	0.073031	0.330737	0.0731283		0.637994	0.817907	0.434171	0.820922	0.888078	0.731912	0.871584	0.958772	0.873677	20	0.781669	0.160455	0.77223	0.142744			0.140217	0.087784	0.129384	0.141899	0.139258	0.0997573	0.103731	0.105024	0.0962389	20	0.115921	0.0215019	0.0998848	0.0143617		0.699944	0.728012	0.445645	0.91239	0.849294
0.478898	0.340012	0.390918	0.45147	0.329568	0.369058	0.407112	0.498021	21	0.408132	0.0627954	0.322122	0.0732232		0.547059	0.816833	0.616164	0.77075	0.963149	0.719065	0.771412	0.700312	0.773834	21	0.742064	0.119013	0.769199	0.133981			0.0808564	0.118421	0.11102	0.122997	0.122923	0.117618	0.0872072	0.112342	0.110906	21	0.109366	0.0151552	0.0904852	0.0132319		0.80289	0.858129	0.490371	0.862309	0.898542
0.265117	0.258145	0.37417	0.306683	0.219907	0.258334	0.27642	0.38389	22	0.292833	0.0583681	0.296165	0.0766892		0.611502	0.861903	0.577108	0.848892	0.960113	0.752148	0.797919	0.958454	0.873706	22	0.804638	0.136799	0.770543	0.128408			0.0868427	0.0693633	0.0655658	0.0755076	0.0721459	0.0584147	0.0831501	0.0794851	0.0714642	22	0.0735488	0.00883594	0.0770398	0.012882		0.764372	0.787012	0.489342	0.774803	0.829688
0.295944	0.206888	0.230808	0.376414	0.308255	0.226156	0.241683	0.34485	23	0.278875	0.0617323	0.294346	0.0793582		0.551607	0.868226	0.541121	0.753625	0.956084	0.697831	0.805067	0.945532	0.802296	23	0.769043	0.151207	0.76628	0.126877			0.0480655	0.0394444	0.0442813	0.0615813	0.0535352	0.0371057	0.0576564	0.061699	0.0246669	23	0.0475595	0.012472	0.0706633	0.0133903		0.701677	0.75311	0.380491	0.871035	0.960557
0.360056	0.295589	0.394809	0.238984	0.196866	0.389553	0.380513	0.261828	24	0.314775	0.0767066	0.278798	0.0728561		0.634295	0.798939	0.427512	0.712546	0.906182	0.712622	0.835549	0.957402	0.85414	24	0.75991	0.160962	0.770496	0.123021			0.0561038	0.054263	0.037669	0.0361599	0.0737246	0.0240891	0.0519753	0.0553185	0.0285345	24	0.0464264	0.0158559	0.0678004	0.0131752		0.813965	0.683965	0.512955	0.703336	0.929631
0.484262	0.475661	0.254859	0.247741	0.272135	0.255203	0.269994	0.220058	25	0.309989	0.106136	0.271603	0.072086		0.548755	0.832132	0.649354	0.767191	0.927797	0.72655	0.744852	0.948442	0.839433	25	0.776056	0.128026	0.765676	0.116787			0.0674322	0.0591292	0.0661485	0.071039	0.0370764	0.0469369	0.0733153	0.0711621	0.0562196	25	0.0609399	0.0123492	0.0690969	0.0126391		0.728183	0.543072	0.480035	0.860388	0.961896
0.382412	0.393313	0.455661	0.296102	0.299639	0.270317	0.286158	0.241424	26	0.328128	0.0736004	0.262006	0.0635735		0.585143	0.76762	0.656237	0.697577	0.868389	0.763882	0.77947	0.942148	0.8109	26	0.763485	0.107876	0.754381	0.114958			0.0733343	0.0680834	0.0627455	0.056356	0.0531766	0.0790906	0.0944234	0.0785693	0.0932024	26	0.0732202	0.0147233	0.0662494	0.0127115		0.659927	0.559739	0.462238	0.884902	0.961417
0.20191	0.397359	0.218507	0.209545	0.165567	0.222108	0.235077	0.369052	27	0.25239	0.0835915	0.239965	0.0602312		0.661408	0.788864	0.618388	0.686805	0.895721	0.73612	0.78596	0.821832	0.756005	27	0.750123	0.0855792	0.756045	0.116468			0.059219	0.0409503	0.019992	0.0545891	0.0502448	0.0482606	0.0644545	0.0549385	0.0419211	27	0.0482855	0.0130559	0.0560972	0.012041		0.848176	0.681523	0.509661	0.838482	0.925539
0.408156	0.275805	0.201468	0.194048	0.347788	0.321391	0.276056	0.230623	28	0.281917	0.0743823	0.233753	0.048551		0.622956	0.880272	0.612983	0.745413	0.838273	0.668071	0.845025	0.993797	0.804756	28	0.779061	0.12761	0.761488	0.114818			0.0282157	0.0496802	0.0417031	0.0531986	0.0230486	0.0439229	0.049679	0.0578638	0.0539206	28	0.0445814	0.0118854	0.0522591	0.0115335		0.884518	0.661366	0.445991	0.766389	0.957015
0.21775	0.174402	0.192434	0.183859	0.146091	0.195257	0.206738	0.168178	29	0.185589	0.0227197	0.185589	0.0227197		0.636076	0.869017	0.675818	0.756517	1	0.691337	0.751553	0.96855	0.80023	29	0.794344	0.128073	0.757078	0.109474			0.0349585	0.0328119	0.0311089	0.0241305	0.044484	0.0147346	0.034161	0.0418125	0.052782	29	0.0345538	0.0111816	0.0456371	0.0111816		0.734093	0.693773	0.482434	0.721212	0.959047
														0.573657	0.820507	0.568997	0.715157	0.874727	0.637894	0.766458	0.909664	0.711847	30	0.73099	0.123559	0.746824	0.107042																		0.828068	0.77046	0.458284	0.770349	0.970068
														0.553668	0.764511	0.565437	0.7348	0.871174	0.744388	0.586886	0.708048	0.845613	31	0.708281	0.117052	0.751772	0.0998349																		0.933189	0.612343	0.481481	0.739763	0.89709
														0.547082	0.776048	0.720191	0.755484	0.900141	0.769815	0.779367	0.968521	0.74459	32	0.773471	0.116936	0.761391	0.102306																		0.779489	0.615624	0.586692	0.708819	0.931426
														0.726173	0.796444	0.828829	0.617016	0.874237	0.769725	0.793508	0.79248	0.846649	33	0.782784	0.0756743	0.764354	0.0957174																		0.770233	0.624182	0.533052	0.885745	0.886724
														0.649505	0.795813	0.590064	0.708347	0.830765	0.782189	0.700481	0.868045	0.848185	34	0.752599	0.0955497	0.753873	0.103301																		0.608494	0.781436	0.549729	0.864478	0.885955
														0.71389	0.752279	0.512987	0.613736	0.832354	0.840668	0.706854	0.760125	0.86249	35	0.73282	0.113477	0.752789	0.110235																		0.744126	0.704913	0.546076	0.754157	0.990563
														0.611752	0.83229	0.676667	0.78214	0.808583	0.72097	0.736161	0.84629	0.831264	36	0.760679	0.08032	0.750405	0.109215																		0.758327	0.734109	0.626816	0.843609	0.884125
														0.54257	0.741624	0.64438	0.740596	0.913406	0.77211	0.71716	0.970003	0.852073	37	0.765991	0.131875	0.752955	0.121714																		1	0.64556	0.495622	0.879499	0.935038
														0.683512	0.794766	0.75262	0.729028	0.916886	0.76417	0.812713	0.761819	0.905739	38	0.79125	0.0774079	0.748352	0.115071																		0.848306	0.664603	0.548283	0.75813	0.84686
														0.587653	0.753422	0.567096	0.612983	0.875186	0.720727	0.666442	0.89467	0.800895	39	0.719897	0.121177	0.74323	0.11787																		0.802648	0.580122	0.580275	0.686703	0.907175
														0.546501	0.763331	0.524321	0.706156	0.890357	0.811031	0.725334	0.900741	0.847096	40	0.746097	0.137154	0.755101	0.114599																		0.8626	0.74868	0.472743	0.862114	0.875092
														0.648583	0.709578	0.538649	0.66509	0.825693	0.785197	0.652075	0.894105	0.74769	41	0.718518	0.107359	0.748481	0.108131																		0.790629	0.736692	0.53326	0.690617	0.821798
														0.606452	0.749323	1	0.528098	0.788987	0.828755	0.671925	0.953854	0.856383	42	0.775975	0.155309	0.751839	0.101729																		0.687442	0.806311	0.501512	0.705801	0.877228
														0.745752	0.790783	0.568229	0.710678	0.823675	0.702871	0.642898	0.848885	0.811604	43	0.738375	0.0920226	0.736773	0.0898563																		0.802718	0.691712	0.487236	0.858019	0.93948
														0.742365	0.711982	0.626707	0.726317	0.846777	0.750411	0.667583	0.912954	0.859577	44	0.760519	0.0942003	0.740387	0.0924686																		0.734376	0.680341	0.633077	0.766082	0.968119
														0.852155	0.831389	0.597981	0.688725	0.866434	0.78366	0.727309	0.913355	0.859118	45	0.791125	0.10155	0.735527	0.0947718																		0.774921	0.764735	0.620478	0.776976	0.957598
														0.6066	0.744214	0.547972	0.779993	0.874645	0.636152	0.692638	0.744414	0.73071	46	0.706371	0.0983437	0.72503	0.0973835																		0.640985	0.610819	0.482083	0.588741	0.946629
														0.717677	0.812829	0.772902	0.626263	0.856777	0.727861	0.683029	0.744941	0.705754	47	0.73867	0.0689493	0.732976	0.0969533																		0.826218	0.675009	0.4841	0.664643	0.903144
														0.591552	0.665005	0.621241	0.676887	0.786832	0.582265	0.78338	0.796153	0.666908	48	0.68558	0.0840723	0.729071	0.103518																		0.777984	0.704739	0.550505	0.862704	0.93471
														0.634101	0.790466	0.597992	0.675318	0.929729	0.739134	0.840223	0.801525	0.832025	49	0.760057	0.107696	0.74248	0.111814																		0.850105	0.694619	0.547689	0.819419	0.887868
														0.595959	0.734419	0.531213	0.757949	0.865114	0.737037	0.727638	0.786238	0.846638	50	0.731356	0.108019	0.737827	0.112098																		0.743053	0.673592	0.600888	0.847204	0.945488
														0.654533	0.679985	0.617689	0.577019	0.794269	0.764281	0.678753	0.940375	0.846413	51	0.728146	0.11722	0.733272	0.111269																		0.731514	0.759815	0.605054	0.74595	0.866332
														0.613636	0.80035	0.654383	0.70812	0.918306	0.765213	0.697918	0.845548	0.782932	52	0.754045	0.095763	0.73401	0.105004																		0.74723	0.655028	0.452619	1	0.87414
														0.545042	0.731091	0.671488	0.64498	0.866909	0.697442	0.638961	0.877526	0.763744	53	0.715243	0.108338	0.736657	0.107452																		0.698719	0.74328	0.538087	0.80582	0.94489
														0.725053	0.85667	0.5253	0.63112	0.892368	0.760927	0.726153	0.958231	0.818496	54	0.766035	0.133846	0.746004	0.0985708																		0.90717	0.745756	0.540238	0.875395	0.897827
														0.792912	0.763407	0.626165	0.556266	0.829093	0.703854	0.63126	0.887272	0.799012	55	0.732138	0.109401	0.742033	0.088031																		0.745043	0.737703	0.602115	0.782972	0.932622
														0.592778	0.628087	0.62512	0.696252	0.744292	0.694971	0.641085	0.920722	0.792907	56	0.704024	0.103048	0.748582	0.0906755																		0.82008	0.818458	0.711519	0.773418	0.860407
														0.608403	0.79474	0.636901	0.6947	0.745655	0.753263	0.709213	0.860965	0.789365	57	0.732578	0.0796282	0.761825	0.0894754																		0.865091	0.685687	0.477222	0.811644	0.804479
														0.762942	0.776032	0.616652	0.629814	0.88478	0.777428	0.688547	0.931516	0.861603	58	0.769924	0.110452	0.762757	0.0919029																		0.783511	0.563342	0.497124	0.783727	0.931299
														0.697382	0.733317	0.770361	0.707723	0.825137	0.788171	0.742218	0.847538	0.830064	59	0.771323	0.0550498	0.760457	0.0880718																		0.834797	0.554858	0.617952	0.721337	0.924626
														0.790155	0.696823	0.656125	0.695102	0.821845	0.700789	0.675061	0.839238	0.80477	60	0.742212	0.0706073	0.754552	0.0894933																		0.776637	0.748735	0.55805	0.837237	0.973638
														0.731089	0.748447	0.581576	0.629484	0.886491	0.782759	0.742107	0.985788	0.855161	61	0.771434	0.125268	0.762667	0.0940548																		0.803266	0.626021	0.692416	0.808384	0.873684
														0.741334	0.740158	0.809406	0.671979	0.87901	0.718474	0.700865	0.97142	0.81866	62	0.783479	0.0958474	0.75855	0.0903509																		0.890927	0.642835	0.687349	0.817002	0.898419
														0.673442	0.715097	0.637977	0.711798	0.827504	0.653647	0.690379	0.916839	0.816854	63	0.738171	0.094193	0.748897	0.089113																		0.770092	0.69014	0.625167	0.705556	0.839944
														0.773796	0.816709	0.721163	0.70435	0.871118	0.69723	0.59715	0.862554	0.761048	64	0.756124	0.0874657	0.752373	0.0893001																		0.654904	0.79147	0.670329	0.74623	0.886178
														0.693263	0.708803	0.708471	0.638461	0.836425	0.716237	0.724581	0.774904	0.82191	65	0.735895	0.0635785	0.751146	0.0961841																		0.77076	0.755122	0.756672	0.871298	0.957447
														0.866557	0.809591	0.611102	0.749319	0.853886	0.79996	0.665287	0.897534	0.864836	66	0.790897	0.0979764	0.751569	0.0978706																		0.740592	0.675661	0.646563	0.844619	0.872161
														0.776727	0.796396	0.52412	0.728456	0.876499	0.695288	0.702751	0.843471	0.776901	67	0.746734	0.103044	0.74509	0.0911401																		0.801169	0.608356	0.423169	0.752304	0.894274
														0.60072	0.732103	0.701707	0.64498	0.870957	0.69642	0.696869	0.856019	0.730292	68	0.725563	0.0884199	0.751998	0.0909453																		0.821374	0.712828	0.654706	0.899631	0.873253
														0.821296	0.774288	0.725339	0.670242	0.848059	0.656169	0.653542	0.93179	0.750499	69	0.759025	0.0953159	0.758058	0.0899417																		0.824642	0.692058	0.529093	0.903452	0.793086
														0.640566	0.79839	0.804401	0.507065	0.804032	0.82978	0.680114	0.953394	0.721114	70	0.748762	0.128769	0.763301	0.0897663																		0.678812	0.61932	0.659642	0.807939	0.853833
														0.745912	0.662325	0.605744	0.674939	0.797811	0.765411	0.774504	0.797882	0.821353	71	0.738431	0.0736977	0.764032	0.0879531																		0.784372	0.714401	0.597488	0.859746	0.856171
														0.874043	0.669734	0.719546	0.7106	0.79345	0.748865	0.764226	0.736898	0.750845	72	0.752023	0.0575934	0.766441	0.0911523																		0.627611	0.617608	0.73148	0.87272	0.844694
														0.683446	0.767435	0.837061	0.647497	0.925611	0.827332	0.725113	0.939241	0.740938	73	0.788186	0.101876	0.77135	0.0965211																		0.763099	0.658815	0.708793	0.687545	0.913549
														0.778138	0.806095	0.801736	0.685919	0.867869	0.646357	0.66984	0.866543	0.734803	74	0.761922	0.0823981	0.77563	0.0953588																		0.789062	0.647169	0.698142	0.919056	0.981897
														0.842769	0.812723	0.911305	0.695099	0.829565	0.72704	0.609252	0.833585	0.852981	75	0.79048	0.0942637	0.784851	0.0952867																		0.766488	0.803704	0.537522	0.808325	0.885809
														0.79433	0.802031	0.866927	0.583982	0.843605	0.80833	0.584299	0.633977	0.860838	76	0.753147	0.11789	0.777354	0.0976061																		0.86424	0.741425	0.588836	0.933903	0.890458
														0.74386	0.747744	0.682521	0.604102	0.875465	0.690082	0.724336	0.882469	0.825414	77	0.752888	0.0928928	0.785867	0.0947564																		0.68243	0.678417	0.688968	0.814601	0.785506
														0.914669	0.661817	0.805788	0.679012	0.790053	0.747922	0.704816	0.879971	0.849262	78	0.781479	0.089806	0.779426	0.104484																		0.925707	0.724027	0.687382	0.793861	0.851042
														1	0.820896	0.883508	0.731602	0.832627	0.679049	0.739247	0.847147	0.790728	79	0.813867	0.0949021	0.778299	0.114261																		0.807063	0.799945	0.845779	0.848593	0.86848
														0.786194	0.855969	0.878931	0.698168	0.910503	0.729293	0.745615	0.925277	0.825252	80	0.817245	0.0819654	0.765418	0.12577																		0.80563	0.758412	0.605436	0.651912	0.876316
														0.564013	0.824453	0.672249	0.6739	0.912011	0.706855	0.760404	0.865062	0.730545	81	0.745499	0.10818	0.752043	0.136371																		0.838898	0.816504	0.464558	0.87275	0.806207
														0.600455	0.850198	0.710698	0.829606	0.891205	0.798933	0.780494	0.942889	0.833559	82	0.804226	0.100792	0.759305	0.148589																		0.83335	0.801023	0.566622	0.847618	0.849372
														0.552536	0.86903	0.401693	0.757431	0.866087	0.739067	0.759633	0.796856	0.685841	83	0.714242	0.151255	0.751423	0.155253																		0.777661	0.665399	0.593832	0.818349	0.834003
														0.517179	0.880018	0.519281	0.860223	0.892243	0.855804	0.791628	0.825561	0.830489	84	0.774714	0.148468	0.758523	0.15634																		0.733073	0.803832	0.566105	0.821864	0.869
														0.502454	0.898948	0.442018	0.819911	0.88878	0.73145	0.806268	0.69923	0.840158	85	0.73658	0.163959	0.753952	0.158058																		0.750742	0.625832	0.626666	0.862112	0.857881
														0.561163	0.809312	0.432506	0.83201	0.810063	0.786031	0.824617	0.714853	0.862395	86	0.736994	0.14557	0.758845	0.155022																		0.873156	0.654128	0.490654	0.779551	0.867885
														0.603564	0.912145	0.393173	0.864903	0.987691	0.802681	0.810414	0.875432	0.851677	87	0.789076	0.181492	0.76589	0.160473																		0.897205	0.732652	0.599956	0.641099	0.740139
														0.563385	0.900564	0.505981	0.716034	0.888838	0.808325	0.763956	0.786597	0.878704	88	0.756931	0.140774	0.762875	0.155404																		0.698123	0.772407	0.606774	0.682888	0.769877
														0.527087	0.873412	0.475163	0.86236	0.873541	0.682049	0.823564	0.881111	0.813316	89	0.756845	0.157777	0.767339	0.157505																		0.812481	0.900892	0.617052	0.76291	0.890927
														0.487966	0.861737	0.491811	0.720506	0.881823	0.888953	0.871709	0.734531	0.786553	90	0.747288	0.158779	0.758419	0.154901																		0.851226	0.757212	0.561467	0.775863	0.862556
														0.543387	0.932341	0.535639	0.769047	0.934421	0.732221	0.778135	0.852695	0.815514	91	0.765933	0.145741	0.763286	0.154443																		0.770678	0.825912	0.638195	0.858515	0.816165
														0.565733	0.856934	0.394212	0.857605	0.890576	0.879464	0.795721	0.921945	0.851212	92	0.779267	0.178279	0.761148	0.156742																		0.899967	0.792891	0.588625	0.670101	0.808673
														0.52395	0.860606	0.509084	0.873213	0.933568	0.797545	0.778251	0.829241	0.833401	93	0.770984	0.151072	0.755675	0.153056																		0.824043	0.826257	0.640863	0.786425	0.888793
														0.564116	0.889487	0.481567	0.858475	0.840562	0.801287	0.867273	0.923332	0.827377	94	0.78372	0.153385	0.75689	0.155935																		0.842678	0.982435	0.558748	0.833372	0.878486
														0.591771	0.837835	0.457968	0.769786	0.897734	0.737024	0.758006	0.548962	0.730835	95	0.703324	0.142153	0.760407	0.160403																		0.702436	0.906325	0.626217	0.735219	0.881023
														0.599047	0.915108	0.472913	0.905607	0.845344	0.722946	0.821248	0.769769	0.93642	96	0.776489	0.156031	0.775004	0.164188																		0.662584	0.787781	0.644163	0.61377	0.828673
														0.583762	0.854231	0.401154	0.7927	0.903863	0.768744	0.844664	0.828385	0.800453	97	0.753106	0.159532	0.77622	0.162651																		0.805621	0.823407	0.699434	0.761904	0.865365
														0.506565	0.862294	0.460243	0.870093	0.894378	0.77841	0.794847	0.776174	0.774825	98	0.746425	0.156166	0.77448	0.162289																		0.744821	0.85559	0.497802	0.701828	0.850559
														0.56863	0.956139	0.436357	0.842088	0.889104	0.760242	0.830021	0.885326	0.83659	99	0.778277	0.168342	0.77438	0.164223																		0.775247	0.890867	0.588181	0.654506	0.932697
														0.496972	0.950801	0.483863	0.90052	0.897351	0.857053	0.877953	0.87292	0.905954	100	0.804821	0.180193	0.774315	0.165708																		0.77143	0.71852	0.633957	0.667845	0.858537
														0.549835	0.922893	0.483109	0.867318	0.966471	0.863043	0.784081	0.828423	0.852956	101	0.790903	0.164865	0.771618	0.165508																		0.742171	0.8858	0.622548	0.663073	0.872131
														0.59522	0.881518	0.522106	0.88301	0.83422	0.809541	0.919497	0.689345	0.91962	102	0.783786	0.14681	0.766002	0.165049																		0.784841	0.96086	0.660423	0.739007	0.732241
														0.580947	0.898378	0.41329	0.694059	0.796727	0.772022	0.847817	0.87849	0.802247	103	0.742664	0.157357	0.756318	0.165454																		0.838387	0.898557	0.698675	0.556561	0.877231
														0.443285	0.843591	0.46908	0.844753	0.873722	0.755545	0.813257	0.85638	0.812852	104	0.745829	0.167771	0.763743	0.16669																		0.690024	0.778895	0.626463	0.712065	0.75154
														0.593858	0.910914	0.379164	0.86772	0.87945	0.795001	0.815923	0.884049	0.874893	105	0.777886	0.177253	0.7612	0.164189																		0.675881	0.866535	0.607393	0.595417	0.820028
														0.558366	1	0.491173	0.925378	0.939353	0.875286	0.812173	0.65491	0.841118	106	0.78864	0.178989	0.758879	0.16225																		0.639609	0.883163	0.61038	0.743733	0.773686
														0.581855	0.858261	0.436684	0.839585	0.919324	0.773101	0.727195	0.742423	0.936408	107	0.757204	0.162114	0.754867	0.158838																		0.58868	0.811591	0.734195	0.713257	0.819282
														0.562479	0.868481	0.457042	0.861716	0.820595	0.81597	0.667287	0.639889	0.83773	108	0.725688	0.149242	0.7572	0.159559																		0.765113	0.866195	0.502745	0.66067	0.825727
														0.580567	0.99256	0.477637	0.795242	0.928982	0.846117	0.900242	0.785125	0.778426	109	0.787211	0.164771	0.753874	0.158462																		0.716059	0.712129	0.494381	0.686969	0.812134
														0.565979	0.786615	0.459245	0.778944	0.799052	0.875241	0.869048	0.587251	0.853748	110	0.73057	0.152765	0.748294	0.152501																		0.76344	0.815093	0.622243	0.691484	0.850065
														0.513421	0.885365	0.484672	0.869266	0.970425	0.855755	0.791608	0.772026	0.73314	111	0.763964	0.165618	0.748467	0.152337																		0.694626	0.84493	0.693627	0.772406	0.824417
														0.604842	0.864814	0.407418	0.884667	0.82923	0.80562	0.78494	0.886433	0.813098	112	0.764563	0.15852	0.754544	0.153027																		0.724353	0.825472	0.659875	0.753264	0.857055
														0.639551	0.931283	0.384936	0.858262	0.888643	0.805694	0.773736	0.821652	0.837111	113	0.771207	0.166439	0.755582	0.149231																		0.69	0.939221	0.738572	0.620449	0.783206
														0.6002	0.909005	0.423686	0.691917	0.803838	0.78773	0.672316	0.654549	0.80834	114	0.705731	0.142658	0.75336	0.143579																		0.779422	0.661279	0.676035	0.673441	0.791032
														0.575436	0.806945	0.492305	0.837185	0.868232	0.785993	0.825757	0.783064	0.808627	115	0.753727	0.129007	0.765334	0.142297																		0.755649	0.969675	0.690732	0.838916	0.816854
														0.545839	0.861511	0.421891	0.842383	0.823213	0.801863	0.765708	0.826228	0.695867	116	0.731611	0.151781	0.770311	0.145021																		0.803073	0.721454	0.675597	0.721849	0.81948
														0.655841	0.936279	0.430047	0.902697	0.935302	0.783862	0.921689	0.888599	0.749517	117	0.800426	0.169756	0.780077	0.143059																		0.789096	0.915984	0.672608	0.663991	0.81597
														0.533591	0.836501	0.554566	0.808724	0.898587	0.767972	0.831268	0.90364	0.802268	118	0.770791	0.135744	0.769023	0.141999																		0.70031	0.688464	0.633901	0.649075	0.893175
														0.60187	0.890842	0.496611	0.726323	0.878434	0.771027	0.772144	0.852702	0.830886	119	0.757871	0.132526	0.766698	0.144577																		0.693287	0.820705	0.612084	0.674423	0.802831
														0.557445	0.968885	0.581542	0.79916	0.905292	0.759505	0.846932	0.785623	0.793833	120	0.77758	0.134967	0.769452	0.151019																		0.749338	0.736809	0.709927	0.688765	0.809723
														0.505872	0.886299	0.582811	0.774025	0.897282	0.869716	0.915164	0.780424	0.840715	121	0.78359	0.145348	0.76677	0.150544																		0.65185	0.840149	0.617599	0.577785	0.807893
														0.580753	0.929605	0.529333	0.84909	0.882442	0.773061	0.842914	0.859519	0.865136	122	0.790206	0.14001	0.757317	0.15337																		0.732467	0.749068	0.699573	0.824294	0.856664
														0.460955	0.941638	0.649709	0.777097	0.96192	0.778133	0.618663	0.613082	0.805705	123	0.7341	0.163398	0.75214	0.158877																		0.722043	0.811843	0.61554	0.74757	0.921685
														0.53315	0.702046	0.495512	0.781526	0.905933	0.823081	0.887517	0.802749	0.88004	124	0.756839	0.151212	0.756737	0.160922																		0.83	0.743918	0.555161	0.674876	0.834672
														0.457667	0.825007	0.558612	0.779511	0.961247	0.722209	0.909857	0.939371	0.816101	125	0.774398	0.171176	0.764138	0.156687																		0.575706	0.774731	0.56389	0.803379	0.761838
														0.576596	0.823084	0.531797	0.697913	0.808404	0.865918	0.7842	0.913151	0.852304	126	0.761485	0.132122	0.760839	0.150809																		0.769457	0.721781	0.736677	0.701444	0.88738
														0.530656	0.932765	0.431521	0.708759	0.877816	0.792932	0.690763	0.732262	0.844373	127	0.726872	0.162304	0.758728	0.150176																		0.679963	0.766665	0.68876	0.604496	0.825887
														0.52264	0.921925	0.444351	0.814987	0.891186	0.825469	0.706938	0.77186	0.93296	128	0.759146	0.173053	0.760163	0.149432																		0.777598	0.931345	0.625518	0.751248	0.839745
														0.544572	0.80966	0.413358	0.803297	0.959332	0.888013	0.736114	0.811992	0.888815	129	0.761684	0.175668	0.756078	0.142971																		0.716387	0.847815	0.614402	0.733468	0.82953
														0.58253	0.920117	0.671964	0.760895	0.97914	0.765678	0.771179	0.871907	0.887759	130	0.801241	0.125798	0.756727	0.138121																		0.753657	0.598832	0.686503	0.703354	0.856838
														0.555904	0.89318	0.514158	0.766077	0.880008	0.801663	0.719481	0.815643	0.845364	131	0.754609	0.135908	0.74298	0.140148																		0.742958	0.72359	0.594769	0.736488	0.811238
														0.568762	0.81939	0.53668	0.671998	0.847057	0.810921	0.783242	0.913935	0.787352	132	0.748815	0.128328	0.740912	0.140815																		0.573775	0.699949	0.711365	0.847639	0.833463
														0.459649	0.862381	0.573213	0.720845	0.888674	0.759859	0.658829	0.735405	0.960481	133	0.735482	0.157835	0.736937	0.144959																		0.807648	0.869792	0.688974	0.751442	0.8195
														0.521731	0.854663	0.505389	0.786518	0.859462	0.71154	0.792821	0.832837	0.746765	134	0.734636	0.134291	0.737276	0.142518																		0.704746	0.853707	0.693258	0.61689	0.781106
														0.545942	0.885351	0.497704	0.800099	0.784857	0.88084	0.752409	0.867221	0.875812	135	0.765582	0.146564	0.736477	0.139536																		0.764934	0.811665	0.62777	0.65004	0.743763
														0.505969	0.904415	0.526367	0.706019	0.893079	0.711365	0.694944	0.776738	0.749929	136	0.718758	0.137961	0.72947	0.134189																		0.791127	0.802082	0.641347	0.788594	0.805719
														0.402966	0.788828	0.738487	0.714267	0.893356	0.713976	0.818153	0.830248	0.779485	137	0.742196	0.139913	0.73031	0.131813																		0.802193	0.869445	0.600604	0.755761	0.873989
														0.404305	0.755236	0.532872	0.799845	0.818741	0.809947	0.730642	0.853009	0.820106	138	0.724967	0.153192	0.722219	0.131023																		0.642523	0.754009	0.564842	0.728649	0.812268
														0.534171	0.825949	0.480833	0.804527	0.819788	0.852457	0.826849	0.656115	0.836937	139	0.737514	0.143186	0.721885	0.125144																		0.661972	0.620595	0.550906	0.672006	0.764971
														0.50526	0.861669	0.619675	0.693774	0.857619	0.795534	0.774425	0.682834	0.777812	140	0.729845	0.116401	0.725353	0.130598																		0.782333	0.936171	0.693063	0.675	0.824381
														0.523168	0.852189	0.629515	0.649529	0.85213	0.829054	0.683742	0.704179	0.788355	141	0.72354	0.11448	0.732213	0.130547																		0.658303	0.938838	0.603212	0.756328	0.718678
														0.476896	0.774985	0.574574	0.712397	0.787433	0.815734	0.707001	0.832861	0.832297	142	0.723798	0.123708	0.732308	0.135678																		0.714294	0.711983	0.622901	0.691714	0.84128
														0.444803	0.821464	0.560777	0.64075	0.839232	0.794591	0.637197	0.696928	0.807111	143	0.69365	0.135171	0.729094	0.136369																		0.832476	0.678157	0.739656	0.679365	0.86342
														0.507113	0.832969	0.628295	0.643867	0.854917	0.815885	0.659997	0.767845	0.795776	144	0.722963	0.117918	0.740191	0.135033																		0.759695	0.800954	0.588743	0.696774	0.823878
														0.480344	0.92692	0.512879	0.711502	0.96535	0.74642	0.755447	0.948131	0.777902	145	0.758321	0.175909	0.745327	0.140432																		0.832394	0.7517	0.703274	0.815115	0.86207
														0.573175	0.77322	0.61231	0.742809	0.870206	0.834034	0.753748	0.90355	0.876003	146	0.771006	0.116095	0.743043	0.129354																		0.749918	0.755912	0.593181	0.808411	0.877247
														0.538405	0.8929	0.480974	0.6851	0.899014	0.776649	0.671346	0.760528	0.812092	147	0.724112	0.145265	0.735489	0.1372																		0.538919	0.820278	0.596459	0.6187	0.801782
														0.471558	0.799447	0.578764	0.755853	0.814767	0.631096	0.749623	0.872117	0.667397	148	0.704514	0.127857	0.73484	0.131092																		0.57903	0.724661	0.517997	0.641385	0.734443
														0.51623	0.887685	0.601378	0.777133	0.832904	0.871667	0.769131	0.729282	0.856686	149	0.760233	0.127152	0.738189	0.137893																		0.657894	0.74743	0.676149	0.64602	0.821433
														0.497636	0.858227	0.57745	0.645883	0.867656	0.785138	0.736978	0.907584	0.907424	150	0.753775	0.150312	0.731235	0.134467																		0.79942	0.64255	0.679235	0.611882	0.796014
														0.57005	0.864851	0.601292	0.683699	0.893311	0.804354	0.752533	0.764362	0.767113	151	0.744618	0.109442	0.728355	0.130762																		0.744264	0.737352	0.557404	0.715342	0.823583
														0.487635	0.910572	0.465798	0.760297	0.904202	0.790205	0.674851	0.694375	0.843217	152	0.725684	0.163172	0.730946	0.133213																		0.741386	0.875799	0.587322	0.630638	0.780308
														0.511638	0.800357	0.698855	0.736956	0.837915	0.764448	0.604311	0.690645	0.836832	153	0.720217	0.108617	0.733076	0.131084																		0.669644	0.748901	0.46412	0.756264	0.913346
														0.519195	0.853158	0.424895	0.636257	0.889965	0.842235	0.700045	0.764132	0.891598	154	0.724609	0.168665	0.735828	0.134113																		0.719228	0.568045	0.628539	0.63124	0.765396
														0.499833	0.804051	0.637801	0.675927	0.836264	0.812885	0.685818	0.774806	0.739162	155	0.718505	0.106596	0.738905	0.130054																		0.732917	0.863997	0.665414	0.703048	0.830352
														0.54999	0.849754	0.575875	0.693779	0.934493	0.733661	0.672608	0.841894	0.77644	156	0.736499	0.128078	0.743469	0.133818																		0.715351	0.653896	0.672495	0.700793	0.830724
														0.493656	0.893446	0.738317	0.709661	0.926913	0.765963	0.736199	0.76165	0.81563	157	0.760159	0.124152	0.745926	0.13051																		0.60251	0.652922	0.598792	0.583667	0.837617
														0.394676	0.802765	0.772665	0.610437	0.862432	0.850624	0.745526	0.851486	0.755591	158	0.738467	0.150396	0.747529	0.132814																		0.742537	0.795831	0.646183	0.698285	0.797957
														0.490521	0.767089	0.605426	0.738246	0.795704	0.899435	0.731963	0.725062	0.877129	159	0.736731	0.12679	0.748438	0.126879																		0.619077	0.816395	0.575399	0.816306	0.815278
														0.437911	0.866789	0.672284	0.660659	0.900712	0.840011	0.785077	0.692635	0.831537	160	0.743068	0.144314	0.757035	0.127625																		0.771297	0.763718	0.671323	0.641922	0.873943
														0.585981	0.803266	0.546713	0.646131	0.823107	0.885553	0.705663	0.821938	0.894674	161	0.745892	0.129176	0.746209	0.125931																		0.789822	0.840809	0.658462	0.570025	0.797027
														0.578434	0.892045	0.675795	0.648645	0.882011	0.810529	0.720684	0.726588	0.826434	162	0.751241	0.108234	0.739043	0.125132																		0.646392	0.825563	0.702937	0.636992	0.773378
														0.468488	0.842204	0.726726	0.647428	0.880844	0.891644	0.775997	0.856997	0.837674	163	0.769778	0.137971	0.742286	0.127597																		0.688622	0.592508	0.613984	0.881711	0.734675
														0.507832	0.834639	0.669268	0.698521	0.882042	0.785358	0.701022	0.770331	0.846263	164	0.74392	0.114787	0.728481	0.126547																		0.668045	0.776074	0.500004	0.67836	0.839269
														0.550783	0.838512	0.663995	0.705087	0.875152	0.921847	0.729782	0.921931	0.887705	165	0.78831	0.131269	0.729411	0.135791																		0.697526	0.612214	0.616909	0.78591	0.781148
														0.456535	0.772153	0.570075	0.649843	0.812166	0.785978	0.605333	0.594764	0.856182	166	0.678114	0.13415	0.72763	0.139372																		0.712987	0.776536	0.693719	0.745406	0.733831
														0.561085	0.687662	0.606899	0.617727	0.712657	0.894665	0.740767	0.604352	0.900218	167	0.702892	0.12438	0.739334	0.139033																		0.571466	0.809636	0.53744	0.842127	0.828128
														0.526538	0.825442	0.652933	0.73729	0.878075	0.851985	0.728377	0.819486	0.916208	168	0.770704	0.123023	0.744175	0.13205																		0.656627	0.685098	0.471908	0.731716	0.803166
														0.503017	0.763241	0.486476	0.653996	0.772778	0.807314	0.612455	0.726568	0.856676	169	0.686947	0.131675	0.737966	0.133957																		0.6578	0.832311	0.776897	0.643218	0.772837
														0.496837	0.779853	0.554535	0.646733	0.883433	0.999041	0.661958	0.808806	0.914306	170	0.7495	0.170251	0.750655	0.134431																		0.585962	0.593799	0.680468	0.740051	0.815239
														0.562845	0.861489	0.504841	0.74574	0.896969	0.88267	0.739826	0.888322	0.915889	171	0.777621	0.152753	0.753169	0.126229																		0.678626	0.619216	0.560145	0.865385	0.879644
														0.615981	0.757511	0.500128	0.712103	0.876325	0.879287	0.723588	0.764594	0.905534	172	0.748339	0.132117	0.740258	0.12485																		0.614292	0.656539	0.575751	0.771368	0.794478
														0.584334	0.807531	0.664397	0.672967	0.848867	0.736397	0.71152	0.783729	0.777687	173	0.731936	0.0824812	0.746031	0.126823																		0.764626	0.693585	0.608345	0.683218	0.867587
														0.495272	0.78579	0.580732	0.771984	0.881783	0.772038	0.643148	0.771785	0.898544	174	0.733453	0.134465	0.757745	0.138067																		0.753173	0.82334	0.530576	0.745091	0.791456
														0.48652	0.836644	0.677936	0.696806	0.886812	0.863285	0.691336	0.852573	0.875826	175	0.763082	0.134517	0.765018	0.140373																		0.570454	0.662145	0.669315	0.780129	0.810355
														0.531325	0.715001	0.76693	0.674496	0.902669	0.834832	0.704862	0.872509	0.878621	176	0.764583	0.121043	0.761719	0.141633																		0.658439	0.643004	0.603726	0.773608	0.810973
														0.459403	0.733199	0.585615	0.633126	0.891772	0.797315	0.693755	0.615	0.892199	177	0.700154	0.14448	0.759525	0.144536																		0.83343	0.800584	0.739819	0.681555	0.828857
														0.489738	0.851211	0.649166	0.726081	0.875798	0.823336	0.770796	0.939333	0.921365	178	0.782981	0.143953	0.760979	0.141656																		0.691701	0.762377	0.546316	0.733947	0.913524
														0.51987	0.928538	0.566033	0.869554	0.890899	0.862672	0.825763	0.888655	0.867987	179	0.802219	0.149944	0.764611	0.143676																		0.831571	0.700341	0.678621	0.754906	0.857524
														0.569184	0.828694	0.497076	0.766678	0.902046	0.917071	0.778162	0.869051	0.865841	180	0.777089	0.148302	0.749319	0.140889																		0.667469	0.736574	0.477426	0.675291	0.788518
														0.535937	0.88343	0.537385	0.658623	0.832776	0.86503	0.815373	0.68437	0.876679	181	0.743289	0.142078	0.7471	0.136718																		0.622899	0.945979	0.618826	0.521992	0.852459
														0.570697	0.846398	0.489221	0.736522	0.814402	0.921937	0.826365	0.742745	0.814504	182	0.751421	0.138459	0.754384	0.135274																		0.765512	0.842961	0.648925	0.470225	0.7863
														0.521813	0.818237	0.546718	0.721193	0.799905	0.801615	0.790326	0.563926	0.816159	183	0.708877	0.127201	0.751284	0.135988																		0.875781	0.847606	0.633226	0.714545	0.87489
														0.500373	0.933389	0.61445	0.801677	0.950258	0.899331	0.755432	0.872036	0.915972	184	0.804769	0.156071	0.766357	0.138983																		0.828103	0.881388	0.543372	0.533784	0.817109
														0.487929	0.738374	0.648828	0.53476	0.688596	0.88226	0.801677	0.821651	0.790134	185	0.710468	0.133226	0.752168	0.133407																		0.736147	0.639803	0.71493	0.694792	0.894114
														0.590759	0.900303	0.558525	0.730607	0.875149	0.84099	0.716996	0.817104	0.843581	186	0.763779	0.123273	0.750519	0.13526																		0.751884	0.752747	0.561247	0.606967	0.866707
														0.538812	0.926875	0.65701	0.732434	0.950676	0.786048	0.783123	0.906833	0.801096	187	0.78699	0.133417	0.75073	0.141253																		0.732191	0.905366	0.711508	0.621493	0.750796
														0.587381	0.730379	0.453775	0.742119	0.924083	0.799016	0.728454	0.746662	0.88351	188	0.73282	0.142738	0.743603	0.138886																		0.780794	0.888202	0.731054	0.643942	0.771732
														0.523475	0.895016	0.655797	0.669589	0.893549	0.930208	0.855453	0.916668	0.854082	189	0.799315	0.145176	0.745676	0.137747																		0.598654	0.822934	0.797978	0.643976	0.76984
														0.541601	0.735001	0.533019	0.676667	0.760832	0.923975	0.79224	0.746684	0.766695	190	0.719635	0.122614	0.735868	0.132938																		0.886392	0.683407	0.624276	0.727454	0.792708
														0.414569	0.808378	0.644867	0.652585	0.864554	0.796313	0.603477	0.672923	0.847535	191	0.700578	0.14434	0.737997	0.136646																		0.566426	0.74374	0.638862	0.767827	0.788944
														0.511737	0.886812	0.536612	0.80166	0.923876	0.917992	0.66574	0.767058	0.873872	192	0.76504	0.159234	0.742093	0.136108																		0.705887	0.527608	0.668679	0.599764	0.840397
														0.521813	0.877608	0.65729	0.774485	0.892964	0.784319	0.64795	0.728689	0.812933	193	0.744228	0.119212	0.741512	0.132614																		0.717813	0.738897	0.578433	0.727241	0.827808
														0.481974	0.84138	0.575926	0.721271	0.82828	0.821199	0.72399	0.888497	0.824835	194	0.745261	0.135908	0.738488	0.131377																		0.561089	0.821625	0.779173	0.705127	0.806776
														0.558619	0.800115	0.54763	0.735282	0.858428	0.789565	0.713498	0.854265	0.806793	195	0.740466	0.116319	0.73353	0.132933																		0.690126	0.853487	0.798658	0.749391	0.781995
														0.541744	0.899431	0.649059	0.746204	0.894484	0.819816	0.576725	0.593659	0.870573	196	0.732411	0.144859	0.737472	0.133205																		0.735512	1	0.662155	0.66495	0.817153
														0.4306	0.741994	0.605898	0.76373	0.815604	0.83639	0.72609	0.693799	0.912269	197	0.725153	0.141115	0.736763	0.137706																		0.684493	0.825956	0.742708	0.749654	0.808814
														0.465124	0.872064	0.705671	0.706765	0.870621	0.917558	0.690342	0.821998	0.803834	198	0.761553	0.138272	0.745767	0.139598																		0.71332	0.763498	0.701654	0.73318	0.816182
														0.511018	0.858927	0.629845	0.73445	0.797042	0.64524	0.736707	0.82975	0.791763	199	0.726082	0.11179	0.747939	0.139331																		0.685708	0.844258	0.639115	0.729028	0.861573
														0.447648	0.767251	0.504702	0.699959	0.761515	0.874149	0.749662	0.832399	0.802329	200	0.715513	0.145241	0.74874	0.141209																		0.65226	0.663683	0.895592	0.731513	0.75021
														0.48214	0.865947	0.70135	0.758689	0.856739	0.809602	0.824778	0.758081	0.819752	201	0.76412	0.117956	0.751803	0.13389																		0.719595	0.845731	0.807618	0.833982	0.787996
														0.530723	0.990901	0.553046	0.710108	0.938828	0.755306	0.794893	0.513115	0.766513	202	0.728159	0.171861	0.751762	0.137291																		0.737396	0.776853	0.734717	0.677272	0.821067
														0.495021	0.926004	0.602058	0.746898	0.83156	0.748019	0.79941	0.915442	0.948171	203	0.779176	0.152466	0.747472	0.135237																		0.816755	0.795843	0.699275	0.594543	0.849841
														0.520111	0.90721	0.629239	0.740656	0.951164	0.830426	0.735744	0.868466	0.788231	204	0.774583	0.13667	0.736712	0.132319																		0.692256	0.670124	0.507107	0.733118	0.824156
														0.434253	0.703315	0.711972	0.800598	0.69489	0.824415	0.808463	0.772192	0.827887	205	0.730887	0.123058	0.731824	0.133304																		0.75644	0.931342	0.62971	0.670259	0.787547
														0.504011	0.766571	0.724534	0.681581	0.752249	0.736463	0.751685	0.859866	0.828091	206	0.733895	0.101329	0.730217	0.132743																		0.814027	0.897557	0.584	0.590576	0.846137
														0.501722	0.89105	0.592385	0.721408	0.91239	0.830899	0.769172	0.794213	0.861594	207	0.76387	0.138364	0.731002	0.135266																		0.720259	0.82592	0.65533	0.797192	0.746659
														0.501165	0.923385	0.513352	0.63582	0.832616	0.85842	0.664595	0.571094	0.821337	208	0.70242	0.159537	0.728345	0.132973																		0.654458	0.845103	0.68513	0.595732	0.738224
														0.547649	0.86217	0.58698	0.637381	0.857978	0.650792	0.630659	0.739586	0.918334	209	0.714614	0.134956	0.740396	0.129903																		0.668071	0.82391	0.686769	0.668569	0.729578
														0.532135	0.875023	0.613663	0.726191	0.941449	0.846762	0.644191	0.656772	0.871153	210	0.74526	0.142578	0.745142	0.1286																		0.728142	0.835491	0.539554	0.511908	0.753425
														0.452117	0.799804	0.624068	0.720703	0.792826	0.799183	0.791977	0.691799	0.818711	211	0.721243	0.119694	0.743092	0.126899																		0.687756	0.915213	0.673742	0.85672	0.809489
														0.521519	0.878278	0.626632	0.702808	0.87046	0.757975	0.70524	0.833656	0.750895	212	0.738607	0.116466	0.751991	0.133095																		0.804212	0.771587	0.686511	0.774004	0.787687
														0.470315	0.840668	0.703342	0.682769	0.903285	0.808343	0.749257	0.759043	0.814297	213	0.747924	0.124609	0.757604	0.135003																		0.66017	0.649725	0.753759	0.650502	0.746415
														0.503578	0.916444	0.634215	0.742563	0.909859	0.813676	0.715828	0.822329	0.914069	214	0.774729	0.141117	0.758912	0.138595																		0.722556	0.9525	0.746188	0.631696	0.893978
														0.487872	0.874187	0.771117	0.750071	0.867097	0.823205	0.750321	0.590236	0.773706	215	0.74309	0.127135	0.75554	0.138529																		0.724501	0.648965	0.796291	0.50306	0.753181
														0.500808	0.848744	0.59187	0.697987	0.90225	0.821062	0.660939	0.739513	0.833459	216	0.732959	0.132373	0.757468	0.137672																		0.681848	0.716147	0.544986	0.876307	0.788389
														0.538492	0.977361	0.584912	0.684929	0.822475	0.942948	0.758702	0.734131	0.927779	217	0.774636	0.156871	0.760777	0.138783																		0.829163	0.79498	0.88147	0.710621	0.820157
														0.527396	0.832926	0.574642	0.790015	0.852235	0.842001	0.841809	0.81946	0.870057	218	0.772282	0.127914	0.758787	0.135832																		0.757308	0.867144	0.677283	0.722518	0.774465
														0.468958	0.915522	0.684313	0.664583	0.716751	0.838828	0.760438	0.95442	0.798163	219	0.755775	0.146161	0.748478	0.13942																		0.722242	0.535581	0.736084	0.571106	0.819447
														0.478956	0.902063	0.633438	0.740962	0.874897	0.846884	0.670134	0.763535	0.879587	220	0.754495	0.140719	0.746346	0.142703																		0.761395	0.665169	0.676641	0.707936	0.832477
														0.489031	0.891453	0.719117	0.689459	0.889372	0.798524	0.763993	0.73523	0.81577	221	0.754661	0.121992	0.745744	0.140405																		0.780531	0.855347	0.66409	0.71671	0.714429
														0.504301	0.916854	0.631704	0.632145	0.827879	0.862416	0.710842	0.82861	0.86054	222	0.75281	0.139039	0.744075	0.141246																		0.67517	0.666799	0.570676	0.730453	0.725285
														0.458441	0.853901	0.63292	0.749231	0.840528	0.86942	0.749224	0.888822	0.821777	223	0.762696	0.139167	0.744169	0.143503																		0.766525	0.88556	0.6015	0.672177	0.783795
														0.470657	0.859792	0.608973	0.616553	0.805429	0.89228	0.609969	0.661246	0.869002	224	0.710433	0.14944	0.738655	0.14762																		0.779577	0.778685	0.544585	0.627216	0.73283
														0.425395	0.831111	0.573169	0.748233	0.869473	0.987342	0.749215	0.693596	0.809275	225	0.742979	0.16586	0.748342	0.147821																		0.801924	0.827199	0.775841	0.688791	0.771617
														0.499657	0.818258	0.629728	0.686771	0.806215	0.890385	0.781646	0.756759	0.888524	226	0.750883	0.126931	0.754098	0.138028																		0.818831	0.758771	0.513544	0.739551	0.785627
														0.462835	0.875421	0.720355	0.718377	0.852056	0.763504	0.714634	0.716792	0.877843	227	0.744646	0.127038	0.749313	0.138427																		0.649001	0.726221	0.792106	0.699395	0.84527
														0.495524	0.916116	0.744092	0.670844	0.91806	0.929861	0.63841	0.649703	0.817765	228	0.753375	0.152581	0.750293	0.140788																		0.645564	0.777621	0.697568	0.755752	0.743247
														0.43614	0.864079	0.69805	0.598791	0.84371	0.924508	0.596001	0.722021	0.883201	229	0.729611	0.163867	0.752437	0.137927																		0.720435	0.672417	0.731554	0.620857	0.68878
														0.484178	0.944409	0.630925	0.739815	0.941997	0.899636	0.762017	0.791848	0.722211	230	0.76856	0.150649	0.756953	0.138792																		0.728383	0.837174	0.814957	0.704499	0.742472
														0.581298	0.88066	0.729583	0.715402	0.93925	0.756382	0.740563	0.785048	0.869432	231	0.777513	0.107105	0.747645	0.14114																		0.640172	0.817621	0.697542	0.655341	0.820087
														0.538891	0.933065	0.594325	0.687423	0.712104	0.70642	0.647518	0.792326	0.887503	232	0.722175	0.129324	0.749658	0.148709																		0.58156	0.838678	0.67997	0.683737	0.822228
														0.489413	0.870225	0.564483	0.72142	0.855418	0.867011	0.72899	0.782942	0.874838	233	0.750527	0.141203	0.747588	0.150545																		0.772515	0.832749	0.603634	0.513594	0.796141
														0.542664	0.850137	0.671522	0.668339	0.852714	0.910327	0.673701	0.775484	0.951262	234	0.766239	0.135417	0.750633	0.147935																		0.71217	0.701507	0.739892	0.744273	0.835548
														0.461278	0.813012	0.656994	0.787805	0.81262	0.963015	0.617248	0.699151	0.999239	235	0.756707	0.169053	0.752822	0.153626																		0.722165	0.807112	0.673113	0.816633	0.760457
														0.531723	0.893636	0.575709	0.576603	0.790352	0.858086	0.572631	0.650604	0.965063	236	0.712712	0.164738	0.74842	0.146786																		0.80521	0.646479	0.782591	0.754893	0.843094
														0.484778	0.883085	0.713134	0.697475	0.956132	0.896881	0.692976	0.868478	0.913329	237	0.789585	0.15252	0.753067	0.142891																		0.736906	0.745457	0.646753	0.553461	0.764411
														0.473725	0.823596	0.64679	0.718961	0.834929	0.817036	0.741402	0.503253	0.828148	238	0.70976	0.140338	0.743129	0.13838																		0.821074	0.668078	0.695588	0.61192	0.805478
														0.539781	0.80502	0.76401	0.693456	0.948533	0.90633	0.655221	0.795956	0.810856	239	0.768796	0.125542	0.752867	0.141755																		0.596394	0.681603	0.647417	0.549766	0.790316
														0.466054	0.90243	0.666366	0.635524	0.899382	0.948972	0.713042	0.818424	0.964168	240	0.779373	0.169564	0.744986	0.142571																		0.701188	0.740681	0.918062	0.631499	0.701218
														0.472894	0.875097	0.627382	0.697458	0.877189	0.790358	0.702179	0.721359	0.808718	241	0.730293	0.128013	0.740817	0.134141																		0.582962	0.833292	0.576192	0.665963	0.824632
														0.495955	0.934419	0.610848	0.699876	0.936323	0.769263	0.697325	0.727781	0.793542	242	0.740593	0.141368	0.741534	0.136904																		0.67935	0.744466	0.439258	0.513612	0.744112
														0.520411	0.85837	0.593271	0.65952	0.808844	0.841856	0.65562	0.778235	0.853506	243	0.729959	0.125454	0.739507	0.135059																		0.850362	0.82682	0.613075	0.774908	0.818191
														0.468911	0.786154	0.636832	0.707085	0.783038	0.952742	0.705558	0.921514	0.951841	244	0.768186	0.160592	0.740908	0.13781																		0.684721	0.725228	0.780882	0.631176	0.775564
														0.440073	0.788678	0.673116	0.688069	0.914838	0.769219	0.708267	0.697532	0.813845	245	0.721515	0.130435	0.733232	0.136533																		0.694874	0.851759	0.859139	0.682792	0.773135
														0.504069	0.796042	0.696996	0.772385	0.785221	0.887396	0.710469	0.727462	0.909144	246	0.754354	0.118984	0.730712	0.137021																		0.642185	0.864369	0.595878	0.630861	0.847612
														0.473223	0.80182	0.609555	0.623814	0.799392	0.937505	0.765932	0.723975	0.876188	247	0.7346	0.144593	0.728261	0.137672																		0.748652	0.868575	0.815406	0.713065	0.761024
														0.43505	0.789561	0.731909	0.748112	0.794099	0.859926	0.664541	0.673995	0.858649	248	0.728427	0.130295	0.732263	0.134895																		0.520466	0.726256	0.822559	0.660957	0.779154
														0.442945	0.744981	0.648649	0.788814	0.877357	0.880819	0.641263	0.76585	0.85461	249	0.738365	0.141959	0.73381	0.125807																		0.704016	0.705087	0.820669	0.658714	0.77462
														0.377992	0.793291	0.65262	0.714467	0.924177	0.760313	0.673659	0.829095	0.773581	250	0.722133	0.152931	0.735532	0.127716																		0.581312	0.820238	0.763074	0.520222	0.758075
														0.386143	0.782928	0.699582	0.68092	0.866297	0.740349	0.681191	0.754775	0.765325	251	0.70639	0.133362	0.735955	0.121521																		0.720156	0.69145	0.740738	0.661636	0.782931
														0.476969	0.857075	0.696035	0.685564	0.838403	0.827345	0.659964	0.815872	0.799621	252	0.73965	0.12289	0.737487	0.116545																		0.741318	0.726062	0.864364	0.62653	0.797863
														0.472305	0.813752	0.86167	0.696514	0.81896	0.880247	0.671109	0.786873	0.826076	253	0.758612	0.127932	0.744864	0.114812																		0.746889	0.876665	0.786585	0.673968	0.712723
														0.588979	0.780258	0.668594	0.723354	0.776844	0.839176	0.730029	0.808009	0.724145	254	0.73771	0.0757678	0.740626	0.118531																		0.755413	0.814495	0.714829	0.605277	0.678521
														0.498186	0.810795	0.727074	0.69493	0.808758	1	0.600227	0.688672	0.909639	255	0.748698	0.153411	0.745425	0.128404																		0.840066	0.693382	0.874362	0.734482	0.859734
														0.469607	0.72065	0.704031	0.664064	0.818059	0.818583	0.684285	0.812723	0.830051	256	0.724673	0.11576	0.738736	0.124741																		0.735346	0.764508	0.75834	0.653221	0.726962
														0.528429	0.748337	0.545071	0.774864	0.74842	0.769759	0.746341	0.813375	0.765612	257	0.715578	0.103509	0.738046	0.126661																		0.678746	0.790642	0.899934	0.539851	0.765804
														0.541249	0.822448	0.672313	0.82285	0.914835	0.850759	0.770304	0.810151	0.850326	258	0.783915	0.112491	0.742898	0.127614																		0.727267	0.700135	0.910064	0.657182	0.764756
														0.441076	0.855747	0.607218	0.711389	0.889739	0.850522	0.736231	0.642029	0.864707	259	0.733184	0.150244	0.737193	0.128562																		0.646604	0.67473	0.726158	0.51318	0.773071
														0.440362	0.859388	0.752808	0.781246	0.929321	0.803018	0.746438	0.773286	0.812623	260	0.766499	0.135009	0.739127	0.125579																		0.794335	0.805333	0.809296	0.639575	0.825216
														0.407411	0.795746	0.693813	0.718201	0.782126	0.817449	0.684069	0.639519	0.838773	261	0.708567	0.131431	0.734424	0.123724																		0.730643	0.823036	0.952814	0.845557	0.850785
														0.480724	0.732062	0.721369	0.577925	0.736825	0.920147	0.783695	0.724867	0.80719	262	0.720534	0.127283	0.74114	0.132899																		0.649718	0.79234	0.905269	0.680194	0.880455
														0.493862	0.8183	0.680019	0.698206	0.826089	0.8064	0.751004	0.796259	0.832074	263	0.74469	0.109227	0.738088	0.136297																		0.652338	0.834342	0.820449	0.720945	0.854151
														0.498706	0.857617	0.627657	0.761278	0.862687	0.771213	0.740496	0.830101	0.797413	264	0.749685	0.118177	0.743267	0.138001																		0.660495	0.68481	0.678529	0.653271	0.841269
														0.457243	0.809583	0.806211	0.666321	0.827463	0.898189	0.686789	0.713682	0.837604	265	0.744787	0.132346	0.749397	0.146351																		0.795321	0.884818	0.724522	0.562337	0.806042
														0.496867	0.793615	0.7369	0.686397	0.86708	0.90159	0.681901	0.661703	0.818487	266	0.738282	0.123881	0.753754	0.148236																		0.638592	0.807391	0.725059	0.619397	0.724316
														0.391351	0.843668	0.805962	0.600155	0.880314	0.879695	0.615065	0.723514	1	267	0.748858	0.186476	0.752372	0.15364																		0.639902	0.777954	0.713938	0.797847	0.685348
														0.428689	0.741059	0.698475	0.592167	0.752748	0.913988	0.605358	0.714855	0.872698	268	0.702226	0.147672	0.749741	0.14696																		0.721622	0.653766	0.754587	0.684138	0.82889
														0.482523	0.859084	0.738787	0.758968	0.869925	0.85212	0.777595	0.802772	0.840086	269	0.775762	0.119451	0.763556	0.145783																		0.619397	0.768444	0.680063	0.692375	0.754799
														0.416471	0.784242	0.770371	0.704081	0.890092	0.946157	0.710605	0.912518	0.943654	270	0.786466	0.168278	0.765429	0.149027																		0.55809	0.816436	0.591766	0.771814	0.777282
														0.491856	0.932689	0.711643	0.688431	0.695869	0.92069	0.808441	0.771992	0.916728	271	0.770927	0.143656	0.759766	0.145559																		0.638508	0.664954	0.527797	0.642502	0.848784
														0.463762	0.877096	0.653324	0.612366	0.779686	0.89708	0.79844	0.589563	0.898608	272	0.729992	0.156308	0.74716	0.140423																		0.783147	0.696224	0.742838	0.650005	0.846144
														0.371985	0.791897	0.751791	0.680516	0.827765	0.833374	0.737366	0.746336	0.856658	273	0.733076	0.146395	0.752711	0.134766																		0.626479	0.71535	0.806418	0.556065	0.782758
														0.471405	0.895008	0.754516	0.695448	0.848424	0.915758	0.740958	0.856698	0.887814	274	0.785114	0.140607	0.756657	0.135563																		0.766701	0.945386	1	0.593131	0.771556
														0.50784	0.788095	0.776771	0.67926	0.907846	0.912646	0.712985	0.854714	0.942855	275	0.787001	0.13892	0.754459	0.136924																		0.550326	0.947339	0.609527	0.684135	0.766855
														0.460147	0.793945	0.713171	0.706594	0.790536	0.9587	0.675624	0.73927	0.934379	276	0.752485	0.147467	0.746979	0.139533																		0.736588	0.825159	0.650344	0.666684	0.787979
														0.527203	0.727432	0.691683	0.585447	0.816095	0.776918	0.589504	0.681152	0.862179	277	0.69529	0.112841	0.73852	0.13594																		0.566284	0.773395	0.694738	0.583107	0.677282
														0.532288	0.795075	0.705478	0.813008	0.897568	0.865122	0.636572	0.740395	0.884183	278	0.763299	0.122364	0.749323	0.143489																		0.805701	0.847196	0.858695	0.8921	0.818408
														0.449241	0.863309	0.719807	0.705251	0.917625	0.873199	0.636584	0.751176	0.894594	279	0.756754	0.151181	0.745529	0.142703																		0.641597	0.765264	0.714117	0.686173	0.841165
														0.441022	0.779133	0.694282	0.696112	0.926854	0.880175	0.807009	0.824049	0.898681	280	0.771924	0.14877	0.739806	0.139467																		0.736157	0.827007	0.529798	0.720525	0.844196
														0.473771	0.901947	0.690273	0.617421	0.85131	0.906017	0.616068	0.736497	0.885808	281	0.742124	0.154574	0.732495	0.131065																		0.700448	0.845823	0.66162	0.707482	0.711199
														0.431536	0.715071	0.654374	0.643992	0.882132	0.779196	0.752613	0.675776	0.780872	282	0.701729	0.125912	0.732625	0.127762																		0.508741	0.838589	0.82395	0.629	0.837048
														0.429693	0.817431	0.717917	0.646054	0.881529	0.943421	0.688351	0.855431	0.861162	283	0.76011	0.158131	0.7423	0.128281																		0.669008	0.742049	0.81391	0.672619	0.774161
														0.521828	0.815673	0.694937	0.64761	0.89619	0.849078	0.703642	0.70602	0.829842	284	0.740536	0.11765	0.732117	0.126744																		0.737822	0.716712	0.697569	0.744948	0.787556
														0.457357	0.803931	0.715334	0.658916	0.880509	0.848202	0.646799	0.673499	0.8172	285	0.722416	0.131764	0.731079	0.131005																		0.615394	0.80916	0.735096	0.783985	0.834886
														0.520787	0.878515	0.761811	0.71299	0.804867	0.743962	0.695146	0.678744	0.755703	286	0.728058	0.0983596	0.725968	0.137907																		0.751283	0.871888	0.699464	0.477405	0.836782
														0.447867	0.863545	0.765278	0.680991	0.855392	0.886715	0.671248	0.742711	0.772351	287	0.7429	0.134755	0.732617	0.149384																		0.74397	0.793749	0.776533	0.763812	0.866044
														0.483635	0.868332	0.628921	0.774906	0.856478	0.841151	0.733297	0.790734	0.860588	288	0.759782	0.129028	0.737306	0.150001																		0.642698	0.899773	0.866303	0.516806	0.798145
														0.375426	0.770906	0.587921	0.6153	0.857189	0.748511	0.758646	0.76525	0.811949	289	0.699011	0.14891	0.738569	0.153088																		0.564392	0.85504	0.780274	0.580465	0.880509
														0.551671	0.866598	0.608119	0.653042	0.862019	0.834448	0.657989	0.624843	0.950053	290	0.734309	0.143211	0.752341	0.151765																		0.601945	0.783509	0.914709	0.601947	0.835562
														0.383752	0.741237	0.411066	0.737172	0.88992	0.774622	0.750132	0.756521	0.781315	291	0.691749	0.173178	0.754052	0.145492																		0.763428	0.837703	0.648669	0.544408	0.82197
														0.43349	0.887735	0.697276	0.631827	0.882896	0.971788	0.765272	0.738045	0.903249	292	0.767953	0.167222	0.766576	0.139252																		0.640373	0.841545	0.852338	0.849948	0.84735
														0.465453	0.899684	0.823758	0.713203	0.828236	0.903459	0.727717	0.705266	0.872531	293	0.771034	0.138459	0.764704	0.130197																		0.650223	0.947822	0.774552	0.66449	0.78678
														0.540528	0.909567	0.641587	0.599631	0.828761	0.974664	0.735355	0.818581	0.857559	294	0.767359	0.147545	0.758418	0.127103																		0.589256	0.863458	0.832644	0.747743	0.719831
														0.543967	0.9067	0.638032	0.671648	0.930788	0.897257	0.7515	0.780459	0.914404	295	0.78164	0.140978	0.75663	0.123015																		0.651743	0.768248	0.720395	0.636443	0.798451
														0.51163	0.838606	0.747148	0.681716	0.834787	0.800707	0.683595	0.784088	0.818914	296	0.744577	0.105569	0.750378	0.118524																		0.741154	0.740697	0.857507	0.73819	0.898949
														0.467976	0.849207	0.845383	0.705502	0.854961	0.897157	0.691238	0.863435	0.727185	297	0.766894	0.13574	0.752312	0.122842																		0.733906	0.802057	0.440491	0.610494	0.791727
														0.505129	0.791081	0.739703	0.72667	0.900531	0.830962	0.762583	0.708928	0.844894	298	0.75672	0.112893	0.745021	0.116393																		0.710687	0.892331	0.859251	0.664663	0.723386
														0.535166	0.775548	0.577511	0.682688	0.879816	0.808847	0.685755	0.830781	0.823775	299	0.733321	0.119894	0.733321	0.119894																		0.686221	0.70188	0.769221	0.663543	0.741061
[truncated: 9 more columns]

## Sheet: Figure 3e
Cristae (STED 1us)											Cristae (STED 90us)
						Mean	Standard Deviation
						Statistics On Rows of B:E	Statistics On Rows of B:E
1	0.980927	0.974	0.967	0.988	0.97	0.97475	0.00928709	0.977083	0.008123		1	1	1	1	1	1
2	0.990463	0.965	0.977	0.982	0.984	0.977	0.00852447	0.97575	0.00786064		0.992682	0.967272	0.968671	0.968999	0.965282	0.963697
3	0.984187	0.971	0.98	0.98	0.987	0.9795	0.00655744	0.975083	0.0066293		0.978698	0.930462	0.939828	0.961486	0.947673	0.930039
4	0.977618	0.962	0.977	0.965	0.979	0.97075	0.0085	0.974667	0.00728986		0.939942	0.922301	0.932201	0.946684	0.919756	0.924472
5	0.756132	0.977	0.968	0.976	0.979	0.975	0.00483046	0.976917	0.006837		0.914545	0.920374	0.911672	0.950748	0.908808	0.887936
6	0.95699	0.985	0.983	0.979	0.966	0.97825	0.00853913	0.979333	0.00821293		0.921871	0.904251	0.890676	0.954004	0.890319	0.872986
7	0.975965	0.982	0.982	0.967	0.979	0.9775	0.00714143	0.980083	0.00992482		0.935016	0.928536	0.885995	0.971023	0.880579	0.845292
8	0.851212	0.995	0.982	0.976	0.976	0.98225	0.00895824	0.979833	0.0108596		0.951326	0.899583	0.87089	0.967299	0.862424	0.832833
9	0.829502	1	0.977	0.977	0.968	0.9805	0.0136748	0.979583	0.0111901		0.961259	0.889739	0.852816	0.980208	0.853598	0.81383
10	0.754242	0.983	0.963	0.985	0.976	0.97675	0.00994569	0.980333	0.0110404		0.945278	0.921793	0.854784	0.956588	0.841656	0.797897
11	0.768015	0.993	0.969	0.984	0.98	0.9815	0.00994987	0.980167	0.0146125		0.943682	0.901864	0.861208	0.924481	0.857966	0.781149
12	0.851979	0.995	0.964	0.985	0.987	0.98275	0.0132256	0.980417	0.0183636		0.936462	0.916151	0.875399	0.943224	0.856663	0.772666
13	0.841464	1	0.95	0.981	0.974	0.97625	0.020662	0.978917	0.0220397		0.920817	0.925455	0.880012	0.930578	0.813112	0.759242
14	0.859002	1	0.952	0.993	0.984	0.98225	0.0212034	0.977167	0.020104		0.9316	0.933873	0.876926	0.929661	0.811806	0.762029
15	0.859471	0.993	0.942	0.99	0.988	0.97825	0.0242539	0.9715	0.0207505		0.927947	0.923384	0.85835	0.899488	0.814394	0.743785
16	0.961904	0.974	0.95	0.985	0.975	0.971	0.0148549	0.96825	0.020077		0.89916	0.90988	0.851186	0.877888	0.780923	0.720505
17	0.971002	0.967	0.932	0.982	0.98	0.96525	0.0231427	0.966833	0.0191104		0.877546	0.892655	0.847395	0.861477	0.78514	0.708289
18	0.834738	0.968	0.938	0.99	0.978	0.9685	0.0222336	0.965583	0.0160269		0.851793	0.866985	0.827078	0.854748	0.790331	0.682559
19	0.943417	0.977	0.951	0.975	0.964	0.96675	0.0119548	0.964667	0.0142422		0.835089	0.843467	0.795067	0.849417	0.775475	0.670606
20	0.825074	0.947	0.953	0.977	0.969	0.9615	0.0138924	0.966	0.017552		0.838843	0.841926	0.783655	0.821531	0.749698	0.635047
21	0.757344	0.972	0.941	0.971	0.979	0.96575	0.0168795	0.968917	0.0170701		0.819907	0.826745	0.775208	0.808402	0.720453	0.59785
22	0.851298	0.979	0.939	0.989	0.976	0.97075	0.0218842	0.971167	0.0166964		0.826666	0.808749	0.768612	0.791516	0.687097	0.598548
23	0.965942	0.98	0.952	0.975	0.974	0.97025	0.0124466	0.97025	0.014845		0.815077	0.780023	0.749553	0.779842	0.673274	0.59546
24	0.977911	0.969	0.952	0.981	0.988	0.9725	0.0157586	0.970333	0.0153509		0.808954	0.763058	0.7427	0.750326	0.650357	0.582987
25	0.982192	0.968	0.948	0.968	0.988	0.968	0.0163299	0.967667	0.0155448		0.791705	0.73923	0.717797	0.742257	0.642968	0.588657
26	0.847637	0.977	0.954	0.965	0.986	0.9705	0.0139642	0.966333	0.0156858		0.761624	0.72184	0.71042	0.737334	0.622893	0.567682
27	0.757534	0.972	0.951	0.951	0.984	0.9645	0.0163401	0.966083	0.0170519		0.731529	0.708151	0.706944	0.721227	0.605747	0.548138
28	0.974554	0.964	0.963	0.944	0.985	0.964	0.0167531	0.966	0.0169202		0.70669	0.684421	0.701478	0.718712	0.609037	0.525168
29	0.764194	0.987	0.959	0.95	0.983	0.96975	0.0180624	0.967167	0.0163728		0.687137	0.663978	0.689557	0.708796	0.580735	0.514869
30	0.76688	0.977	0.952	0.949	0.979	0.96425	0.0159452	0.968167	0.0144919		0.676293	0.652949	0.68404	0.69452	0.55411	0.507827
31	0.980878	0.977	0.946	0.968	0.979	0.9675	0.0151107	0.97025	0.0138316		0.67054	0.635123	0.686382	0.688987	0.541351	0.501341
32	0.849212	0.988	0.958	0.975	0.97	0.97275	0.0124197	0.96975	0.0122907		0.642268	0.607615	0.672192	0.665408	0.531124	0.479548
33	0.749172	0.981	0.95	0.974	0.977	0.9705	0.0139642	0.97075	0.00981466		0.627111	0.601297	0.66949	0.662954	0.505574	0.46217
34	0.970273	0.97	0.957	0.958	0.979	0.966	0.0104881	0.973	0.00896415		0.621571	0.579113	0.645494	0.66544	0.501077	0.468871
35	0.993528	0.972	0.971	0.979	0.981	0.97575	0.00499166	0.97425	0.00895753		0.614839	0.563536	0.623559	0.659026	0.487234	0.461513
36	0.781448	0.98	0.966	0.971	0.992	0.97725	0.0114127	0.9695	0.00877188		0.600866	0.55783	0.612885	0.66742	0.481057	0.455191
37	0.865559	0.962	0.964	0.968	0.985	0.96975	0.0104682	0.964583	0.00891638		0.582734	0.535868	0.606427	0.6663	0.475207	0.438038
38	0.959715	0.956	0.96	0.964	0.966	0.9615	0.00443471	0.962417	0.00995161		0.583162	0.520897	0.591034	0.658377	0.465663	0.434714
39	0.768621	0.957	0.959	0.954	0.98	0.9625	0.0118462	0.962417	0.0122982		0.566493	0.526306	0.590073	0.649187	0.468199	0.429851
40	0.774031	0.961	0.953	0.956	0.983	0.96325	0.0135739	0.964167	0.0127915		0.566951	0.530303	0.568148	0.639933	0.454183	0.408015
41	0.860408	0.953	0.951	0.967	0.975	0.9615	0.0114746	0.964833	0.011809		0.562578	0.520884	0.544615	0.640051	0.448432	0.394051
42	0.980197	0.96	0.969	0.956	0.986	0.96775	0.013326	0.967667	0.0147006		0.54768	0.495357	0.544073	0.642639	0.442575	0.386142
43	0.754394	0.957	0.966	0.958	0.98	0.96525	0.0106262	0.965917	0.0137066		0.533331	0.491111	0.534046	0.639803	0.443041	0.381878
44	0.995815	0.96	0.957	0.963	1	0.97	0.0201494	0.966583	0.0137688		0.50976	0.472218	0.535405	0.633357	0.439405	0.369282
45	0.844572	0.953	0.965	0.956	0.976	0.9625	0.0103441	0.964083	0.0109444		0.506699	0.4625	0.524194	0.628069	0.435898	0.361011
46	0.972997	0.962	0.957	0.968	0.982	0.96725	0.0108128	0.962167	0.0134491		0.500594	0.455475	0.518977	0.632302	0.423656	0.344599
47	0.847339	0.959	0.95	0.963	0.978	0.9625	0.0116762	0.95975	0.012607		0.489754	0.440613	0.508026	0.62511	0.415292	0.337395
48	0.862537	0.943	0.941	0.965	0.978	0.95675	0.0178582	0.960083	0.0134329		0.494121	0.446291	0.49635	0.616695	0.411981	0.328204
49	0.750874	0.965	0.954	0.952	0.969	0.96	0.00828654	0.962667	0.011187		0.48822	0.428702	0.495681	0.61399	0.405365	0.3222
50	0.868539	0.957	0.952	0.961	0.984	0.9635	0.0141539	0.963083	0.0141879		0.476124	0.421977	0.483594	0.614996	0.395399	0.317589
51	0.995912	0.959	0.961	0.957	0.981	0.9645	0.0111206	0.96225	0.0176213
52	0.865304	0.95	0.967	0.945	0.983	0.96125	0.0172892	0.96	0.0179912
53	0.880672	0.947	0.962	0.94	0.995	0.961	0.024454	0.960667	0.0161944
54	0.859599	0.95	0.952	0.953	0.976	0.95775	0.0122304	0.963167	0.0157819
55	0.771611	0.953	0.957	0.963	0.98	0.96325	0.0118989	0.96375	0.0165623
56	0.80457	0.956	0.971	0.947	1	0.9685	0.0232164	0.96575	0.0173599
57	0.860792	0.944	0.963	0.953	0.978	0.9595	0.0145717	0.964917	0.0100925
58	0.787844	0.952	0.969	0.969	0.987	0.96925	0.0142916	0.966833	0.00871404
59	0.851553	0.966	0.965	0.965	0.968	0.966	0.00141421	0.967833	0.00885954
60	0.763893	0.954	0.972	0.959	0.976	0.96525	0.0104363	0.968417	0.0147905
61	0.972365	0.957	0.992	0.967	0.973	0.97225	0.0147281	0.96975	0.0175441
62	0.857471	0.953	0.991	0.951	0.976	0.96775	0.0192072	0.9655	0.0192485
63	0.851043	0.957	0.995	0.954	0.971	0.96925	0.0186971	0.964083	0.0204155
64	0.844997	0.941	0.984	0.946	0.967	0.9595	0.019841	0.963917	0.0221663
65	0.868199	0.941	0.985	0.947	0.981	0.9635	0.0227083	0.968167	0.0226934
66	0.853725	0.951	1	0.949	0.975	0.96875	0.0239496	0.970667	0.0220629
67	0.845509	0.946	0.998	0.969	0.976	0.97225	0.0214223	0.971333	0.0186043
68	0.766542	0.946	0.996	0.966	0.976	0.971	0.0208167	0.970833	0.0130592
69	0.760222	0.951	0.981	0.978	0.973	0.97075	0.0135739	0.97	0.00936927
70	0.967744	0.965	0.976	0.969	0.973	0.97075	0.00478714	0.968083	0.00831942
71	0.84223	0.955	0.974	0.977	0.968	0.9685	0.00974679	0.965333	0.00958468
72	0.973144	0.951	0.965	0.976	0.968	0.965	0.0104243	0.963417	0.00958326
73	0.83691	0.95	0.969	0.964	0.967	0.9625	0.00858293	0.960167	0.0102484
74	0.971003	0.949	0.971	0.963	0.968	0.96275	0.00974252	0.958667	0.0136826
75	0.933931	0.944	0.973	0.952	0.952	0.95525	0.0124197	0.957917	0.0168151
76	0.828439	0.952	0.985	0.941	0.954	0.958	0.0188856	0.960083	0.0199546
77	0.742324	0.961	0.987	0.943	0.951	0.9605	0.0191398	0.959333	0.020893
78	0.845253	0.943	0.993	0.952	0.959	0.96175	0.0218384	0.959167	0.0227727
79	0.952905	0.942	0.988	0.944	0.949	0.95575	0.0217006	0.957917	0.0213811
80	0.954365	0.947	0.996	0.941	0.956	0.96	0.024779	0.95775	0.020362
81	0.74414	0.946	0.984	0.948	0.954	0.958	0.0176635	0.955833	0.0146024
82	0.746789	0.946	0.979	0.936	0.96	0.95525	0.0186436	0.950333	0.0111564
83	0.738578	0.95	0.962	0.946	0.959	0.95425	0.0075	0.949083	0.00906502
84	0.740999	0.937	0.952	0.936	0.941	0.9415	0.00732575	0.947083	0.0113676
85	0.960543	0.942	0.968	0.942	0.954	0.9515	0.0123693	0.948167	0.0135874
86	0.954365	0.954	0.959	0.927	0.953	0.94825	0.0144078	0.947167	0.0134782
87	0.827459	0.948	0.958	0.925	0.948	0.94475	0.0139851	0.945	0.0147209
88	0.743762	0.948	0.96	0.932	0.954	0.9485	0.0120416	0.9465	0.0170902
89	0.840571	0.933	0.965	0.923	0.946	0.94175	0.0181361	0.946333	0.0183045
90	0.765481	0.924	0.974	0.943	0.956	0.94925	0.021093	0.949417	0.0183753
91	0.851852	0.926	0.963	0.95	0.953	0.948	0.0156844	0.951417	0.0178784
92	0.991584	0.943	0.972	0.93	0.959	0.951	0.0183485	0.951083	0.0193446
93	0.7578	0.943	0.983	0.94	0.955	0.95525	0.0196023	0.949667	0.0181978
94	0.847893	0.931	0.975	0.934	0.948	0.947	0.0200832	0.947583	0.0203432
95	0.968474	0.93	0.966	0.948	0.943	0.94675	0.0149081	0.947667	0.0221532
96	0.855258	0.916	0.979	0.955	0.946	0.949	0.0260384	0.9465	0.0255962
97	0.956944	0.925	0.984	0.939	0.941	0.94725	0.0255131	0.946833	0.022671
98	0.836144	0.918	0.977	0.946	0.932	0.94325	0.0252372	0.945917	0.0179033
99	0.752124	0.926	0.961	0.964	0.949	0.95	0.0172627	0.947333	0.0124909
100	0.948381	0.947	0.958	0.942	0.931	0.9445	0.0112101	0.9435	0.0139709
101	0.73699	0.948	0.96	0.942	0.94	0.9475	0.009	0.943167	0.0186515
102	0.942251	0.913	0.964	0.946	0.931	0.9385	0.0217025	0.943	0.0231497
103	0.832781	0.908	0.963	0.96	0.943	0.9435	0.0252521	0.9475	0.0225766
104	0.67579	0.922	0.974	0.955	0.937	0.947	0.0224944	0.950333	0.021396
105	0.842997	0.93	0.977	0.957	0.944	0.952	0.0199833	0.94925	0.0213384
106	0.964387	0.924	0.977	0.953	0.954	0.952	0.0217102	0.950833	0.0215699
107	0.944197	0.917	0.965	0.959	0.934	0.94375	0.0223215	0.952417	0.0204637
108	0.853555	0.936	0.976	0.973	0.942	0.95675	0.0206781	0.955167	0.0213098
109	0.994404	0.938	0.974	0.971	0.944	0.95675	0.0183916	0.95375	0.0205604
110	0.995232	0.922	0.979	0.964	0.943	0.952	0.0248596	0.949333	0.0200638
111	0.754433	0.942	0.97	0.966	0.932	0.9525	0.01843	0.94525	0.0177796
112	0.958306	0.931	0.96	0.956	0.927	0.9435	0.0169017	0.941917	0.0146485
113	0.830525	0.929	0.956	0.954	0.92	0.93975	0.0180069	0.942333	0.0166517
114	0.832355	0.939	0.946	0.953	0.932	0.9425	0.00903696	0.942833	0.0186696
115	0.931353	0.931	0.968	0.96	0.92	0.94475	0.0229111	0.944167	0.0227362
116	0.929796	0.927	0.958	0.965	0.915	0.94125	0.0240607	0.945167	0.0228326
117	0.724274	0.937	0.957	0.97	0.922	0.9465	0.0212368	0.944667	0.0212089
118	0.811836	0.923	0.961	0.973	0.934	0.94775	0.0232002	0.946167	0.0187728
119	0.707096	0.934	0.943	0.964	0.918	0.93975	0.0191898	0.94425	0.0168193
120	0.815114	0.952	0.96	0.961	0.931	0.951	0.0139284	0.943667	0.0164658
121	0.723064	0.943	0.948	0.959	0.918	0.942	0.0173397	0.939417	0.0182427
122	0.912233	0.932	0.96	0.943	0.917	0.938	0.0181292	0.939	0.0200852
123	0.911649	0.951	0.95	0.942	0.91	0.93825	0.0192592	0.938583	0.0225726
124	0.827034	0.917	0.967	0.952	0.927	0.94075	0.0228674	0.93875	0.0258268
125	0.797149	0.927	0.957	0.958	0.905	0.93675	0.0255913	0.942917	0.0272735
126	0.719657	0.92	0.965	0.962	0.908	0.93875	0.0290215	0.945417	0.0288586
127	0.825501	0.963	0.973	0.964	0.913	0.95325	0.0272075	0.947583	0.0292341
128	0.82167	0.929	0.972	0.967	0.909	0.94425	0.0303466	0.944333	0.0289946
129	0.928483	0.923	0.976	0.966	0.916	0.94525	0.0301482	0.944667	0.0288396
130	0.719205	0.925	0.974	0.957	0.918	0.9435	0.026489	0.9455	0.02759
131	0.703615	0.928	0.97	0.971	0.912	0.94525	0.0298817	0.94675	0.0253621
132	0.806941	0.928	0.963	0.977	0.923	0.94775	0.0263992	0.949667	0.024098
133	0.940255	0.933	0.956	0.971	0.929	0.94725	0.0198053	0.953167	0.0246964
134	0.823415	0.935	0.966	0.985	0.93	0.954	0.0260896	0.95575	0.0267012
135	0.835377	0.936	0.979	0.986	0.932	0.95825	0.0281943	0.953917	0.0256326
136	0.738427	0.937	0.973	0.981	0.929	0.955	0.0258199	0.951167	0.0239757
137	0.838144	0.931	0.957	0.977	0.929	0.9485	0.0228838	0.949167	0.0222383
138	0.933834	0.928	0.963	0.976	0.933	0.95	0.0232236	0.952167	0.0227776
139	0.826438	0.935	0.963	0.97	0.928	0.949	0.0206074	0.9545	0.020993
140	0.838187	0.939	0.982	0.975	0.934	0.9575	0.0245017	0.955917	0.0204036
141	0.665947	0.947	0.97	0.974	0.937	0.957	0.0178699	0.95575	0.0171278
142	0.733016	0.943	0.975	0.962	0.933	0.95325	0.0188392	0.956083	0.0159399
143	0.957917	0.938	0.973	0.962	0.955	0.957	0.0146742	0.957	0.0172953
144	0.854023	0.94	0.973	0.965	0.954	0.958	0.0143062	0.955333	0.0225437
145	0.969593	0.927	0.983	0.958	0.956	0.956	0.0229056	0.953417	0.0239236
146	0.975236	0.912	0.986	0.954	0.956	0.952	0.0304193	0.951083	0.0255979
147	0.84321	0.932	0.976	0.955	0.946	0.95225	0.0184459	0.951083	0.0255906
148	0.840486	0.91	0.976	0.958	0.952	0.949	0.0279285	0.951833	0.029272
149	0.823372	0.913	0.979	0.973	0.943	0.952	0.0303974	0.952333	0.0305052
150	0.915006	0.92	0.972	0.985	0.941	0.9545	0.0294901	0.95225	0.0315028
151	0.802215	0.906	0.971	0.975	0.95	0.9505	0.031628	0.95225	0.0322646
152	0.931401	0.904	0.978	0.971	0.954	0.95175	0.0333904	0.954667	0.0314568
153	0.93617	0.908	0.978	0.971	0.961	0.9545	0.0317753	0.9545	0.0280409
154	0.826182	0.915	0.977	0.976	0.963	0.95775	0.0292047	0.952417	0.0246673
155	0.818775	0.918	0.966	0.968	0.953	0.95125	0.0231427	0.948917	0.0231848
156	0.8235	0.919	0.969	0.959	0.946	0.94825	0.0216545	0.946167	0.0266293
157	0.814433	0.914	0.958	0.972	0.945	0.94725	0.0247572	0.944917	0.0317835
158	0.834313	0.894	0.965	0.964	0.949	0.943	0.0334764	0.94375	0.0325634
159	0.949987	0.89	0.973	0.96	0.955	0.9445	0.0371169	0.945083	0.0319386
160	0.948673	0.905	0.967	0.956	0.947	0.94375	0.027097	0.94175	0.033775
161	0.954657	0.902	0.97	0.968	0.948	0.947	0.0316017	0.93675	0.0374629
162	0.722194	0.876	0.974	0.956	0.932	0.9345	0.0426263	0.933167	0.0360917
163	0.707096	0.877	0.956	0.959	0.923	0.92875	0.0381608	0.93625	0.0317388
164	0.799023	0.899	0.957	0.957	0.932	0.93625	0.0274879	0.941	0.0280575
165	0.816008	0.901	0.965	0.962	0.947	0.94375	0.0295677	0.942833	0.0268549
166	0.941619	0.906	0.971	0.945	0.95	0.943	0.027117	0.941417	0.0247807
167	0.939088	0.907	0.961	0.952	0.947	0.94175	0.0238799	0.939833	0.024198
168	0.824863	0.908	0.964	0.946	0.94	0.9395	0.0233452	0.938917	0.0257755
169	0.811623	0.901	0.958	0.947	0.947	0.93825	0.0253689	0.938667	0.023574
170	0.731881	0.897	0.961	0.951	0.947	0.939	0.0286124	0.942833	0.0219239
171	0.94517	0.915	0.954	0.941	0.945	0.93875	0.0167407	0.946083	0.0190385
172	0.742325	0.926	0.976	0.95	0.951	0.95075	0.0204185	0.9485	0.020295
173	0.964873	0.924	0.972	0.954	0.945	0.94875	0.0199562	0.947333	0.0208994
174	0.952029	0.922	0.972	0.947	0.943	0.946	0.0205102	0.945667	0.0227951
175	0.971004	0.922	0.976	0.943	0.948	0.94725	0.0222317	0.945	0.0231334
176	0.838613	0.921	0.98	0.942	0.932	0.94375	0.0256434	0.942333	0.0228792
177	0.66186	0.921	0.97	0.952	0.933	0.944	0.0215252	0.939833	0.0221505
178	0.838017	0.912	0.962	0.949	0.934	0.93925	0.021469	0.93875	0.0211721
179	0.728361	0.909	0.96	0.951	0.925	0.93625	0.0234574	0.939417	0.025739
180	0.966236	0.923	0.965	0.945	0.93	0.94075	0.0185899	0.94075	0.0296147
181	0.750157	0.9	0.97	0.971	0.924	0.94125	0.0351698	0.938667	0.0347889
182	0.848021	0.902	0.972	0.968	0.919	0.94025	0.0350844	0.93675	0.0331963
183	0.962101	0.894	0.97	0.954	0.92	0.9345	0.0341126	0.937	0.0316704
184	0.985648	0.899	0.973	0.939	0.931	0.9355	0.0303919	0.938167	0.0311624
185	0.863984	0.903	0.977	0.947	0.937	0.941	0.0305068	0.938417	0.031602
186	0.850106	0.909	0.984	0.936	0.923	0.938	0.0325883	0.935667	0.0320314
187	0.865176	0.897	0.974	0.942	0.932	0.93625	0.0317109	0.934167	0.0326141
188	0.848319	0.893	0.967	0.947	0.924	0.93275	0.0317949	0.93375	0.0334261
189	0.962344	0.89	0.97	0.949	0.925	0.9335	0.0343366	0.934917	0.0344304
190	0.822224	0.897	0.972	0.954	0.917	0.935	0.0341467	0.935167	0.0345523
191	0.824735	0.903	0.977	0.953	0.912	0.93625	0.0348078	0.936167	0.0323513
192	0.748908	0.897	0.972	0.954	0.914	0.93425	0.0347023	0.937583	0.0306014
193	0.755568	0.907	0.965	0.957	0.923	0.938	0.0275439	0.93875	0.0304271
194	0.856918	0.911	0.978	0.949	0.924	0.9405	0.0295579	0.937667	0.0313906
195	0.968132	0.906	0.976	0.957	0.912	0.93775	0.0341797	0.936333	0.0344895
196	0.844445	0.907	0.964	0.958	0.91	0.93475	0.0304344	0.93575	0.0338356
197	0.853597	0.887	0.968	0.967	0.924	0.9365	0.0388544	0.934667	0.0349174
198	0.751481	0.897	0.968	0.956	0.923	0.936	0.032218	0.934833	0.032726
199	0.860834	0.886	0.956	0.958	0.926	0.9315	0.0336799	0.9395	0.0296509
200	0.848446	0.904	0.969	0.96	0.915	0.937	0.03228	0.942083	0.0244266
201	0.86756	0.918	0.971	0.961	0.95	0.95	0.0229928	0.9425	0.0206021
202	0.841252	0.918	0.957	0.951	0.931	0.93925	0.0180069	0.94	0.0202535
203	0.859046	0.909	0.955	0.951	0.938	0.93825	0.0208066	0.941833	0.0233367
204	0.847084	0.916	0.959	0.962	0.933	0.9425	0.0219469	0.942833	0.0265896
205	0.851426	0.909	0.967	0.965	0.938	0.94475	0.0272565	0.94375	0.0303374
206	0.851256	0.902	0.966	0.965	0.932	0.94125	0.0305655	0.94175	0.0365329
207	0.771006	0.899	0.962	0.975	0.945	0.94525	0.0331901	0.942083	0.0427385
208	0.885993	0.871	0.97	0.963	0.951	0.93875	0.045843	0.941167	0.0438513
209	0.782207	0.871	0.976	0.974	0.948	0.94225	0.0491825	0.94275	0.0384192
210	0.851767	0.898	0.96	0.982	0.93	0.9425	0.0365285	0.942167	0.0349879
211	0.980977	0.906	0.964	0.97	0.934	0.9435	0.0295466	0.944333	0.033904
212	0.752616	0.898	0.962	0.983	0.919	0.9405	0.0388887	0.94525	0.0349294
213	0.848276	0.926	0.975	0.98	0.915	0.949	0.0332766	0.947833	0.0317356
214	0.967451	0.918	0.975	0.974	0.918	0.94625	0.0326228	0.945583	0.0311856
215	0.751103	0.922	0.977	0.97	0.924	0.94825	0.0293073	0.945333	0.0320666
216	0.859685	0.902	0.968	0.967	0.932	0.94225	0.0316267	0.94575	0.0322063
217	0.752124	0.906	0.97	0.98	0.926	0.9455	0.0352657	0.947083	0.0277094
218	0.866879	0.914	0.976	0.972	0.936	0.9495	0.0297265	0.9475	0.0239975
219	0.859132	0.927	0.958	0.965	0.935	0.94625	0.0181361	0.94675	0.0217111
220	0.860579	0.918	0.963	0.97	0.936	0.94675	0.0241299	0.945667	0.0268312
221	0.848957	0.927	0.965	0.969	0.928	0.94725	0.0228674	0.945917	0.0301294
222	0.855088	0.904	0.961	0.979	0.928	0.943	0.0334963	0.948167	0.0352726
223	0.876457	0.903	0.967	0.98	0.94	0.9475	0.0340245	0.95075	0.032852
224	0.767564	0.912	0.968	1	0.936	0.954	0.0382971	0.952	0.0314562
225	0.707563	0.917	0.97	0.973	0.943	0.95075	0.0262345	0.950667	0.0294849
226	0.865517	0.916	0.962	0.986	0.941	0.95125	0.0298371	0.947167	0.0297601
227	0.855257	0.911	0.973	0.98	0.936	0.95	0.0323831	0.944583	0.0304689
228	0.852406	0.907	0.952	0.97	0.932	0.94025	0.0270601	0.942917	0.0318857
229	0.99173	0.899	0.96	0.972	0.943	0.9435	0.0319635	0.942833	0.0344734
230	0.847339	0.913	0.942	0.997	0.928	0.945	0.0366333	0.940583	0.0360008
231	0.989783	0.893	0.958	0.973	0.936	0.94	0.0348234	0.937167	0.0347183
232	0.866156	0.886	0.958	0.968	0.935	0.93675	0.0365456	0.936083	0.0335148
233	0.840102	0.895	0.951	0.97	0.923	0.93475	0.0327859	0.935583	0.0340736
234	0.952274	0.909	0.954	0.972	0.912	0.93675	0.031213	0.936667	0.0371158
235	0.738314	0.904	0.957	0.978	0.902	0.93525	0.0382219	0.937083	0.0391212
236	0.948527	0.907	0.96	0.986	0.899	0.938	0.0419126	0.938667	0.0395039
237	0.989832	0.896	0.954	0.981	0.921	0.938	0.037229	0.941333	0.0384859
238	0.837378	0.902	0.959	0.986	0.913	0.94	0.03937	0.94175	0.0459674
239	0.857642	0.904	0.96	0.993	0.927	0.946	0.0388587	0.94175	0.0495883
240	1	0.855	0.974	0.988	0.94	0.93925	0.0596734	0.938583	0.0508832
241	0.863772	0.869	0.966	0.983	0.942	0.94	0.0502328	0.939667	0.0442152
242	0.760752	0.884	0.952	0.985	0.925	0.9365	0.0427434	0.942417	0.0407385
243	0.850106	0.896	0.975	0.976	0.923	0.9425	0.0396695	0.946583	0.0395263
244	0.985744	0.902	0.974	0.988	0.929	0.94825	0.0398026	0.94925	0.0409356
245	0.968133	0.906	0.986	0.978	0.926	0.949	0.0391067	0.949833	0.0402497
246	0.761282	0.898	0.995	0.977	0.932	0.9505	0.0438976	0.946667	0.0427502
247	0.856109	0.908	0.995	0.964	0.933	0.95	0.0377448	0.942333	0.0412959
248	0.608416	0.898	0.987	0.972	0.901	0.9395	0.0466083	0.940583	0.0420931
249	0.761584	0.899	0.975	0.968	0.908	0.9375	0.0395348	0.941125	0.0398355
250	0.956457	0.911	0.98	0.979	0.909	0.94475	0.0401362	0.94475	0.0401362

[truncated: 1 more sheets: Figure 3f]
